# Supplementary material for: Highlights of glycosylation and adhesion related genes involved in myogenesis
Source: BMC Genomics. 2014 Jul 22;15:621. doi: 10.1186/1471-2164-15-621 (PMC4223822; doi:10.1186/1471-2164-15-621)
Supplement: Additional file 1 — Satellite cells differentiate into myotubes or early fat storage cells. A, B. Satellite cells at t = 72 h under myogenic differentiation conditions, plated on Matrigel®, without (A) or with (B) hematoxylin/eosin staining. Magnification 100×. Arrows point myotubes. C, D. Satellite cells under early adipogenesis trans-differentiation conditions, plated on Matrigel®, at differentiation time t = 168 h. (C) before and (D) after staining with Oil-Red S. The black arrows show lipid accumulation in cells and red arrow shows the nucleus. Magnification 400×. [file 1471-2164-15-621-S1.zip]

Archive with 1 entries (1 files):
- 4562148221356466_MOESM1_ESM.bmp
