# Supplementary material for: Highlights of glycosylation and adhesion related genes involved in myogenesis
Source: BMC Genomics. 2014 Jul 22;15:621. doi: 10.1186/1471-2164-15-621 (PMC4223822; doi:10.1186/1471-2164-15-621)
Supplement: Additional file 6 — MRFs expression during differentiation of shRNA-treated cells. A.B. Expression of the MRFs (MyoG (circles), MyoD1 (squares), Myf5 (diamonds), Myf6 (triangles)) during the differentiation of satellite cells treated with shRNA against Itga11 (A) or Chst5 (B). [file 1471-2164-15-621-S6.zip]

Archive with 1 entries (1 files):
- 4562148221356466_MOESM6_ESM.bmp
