# Supplementary material for: Highlights of glycosylation and adhesion related genes involved in myogenesis
Source: BMC Genomics. 2014 Jul 22;15:621. doi: 10.1186/1471-2164-15-621 (PMC4223822; doi:10.1186/1471-2164-15-621)
Supplement: Additional file 7 — Data supporting this article. Excel table including all TLDA results for C2C12 and satellite cells experiments. [file 1471-2164-15-621-S7.xlsx]

## Sheet: Feuil1
C2C12				Satellite cells
Sample	Detector	Ct	Delta Ct	Sample	Detector	Avg Ct	Delta Ct
T0	Actb-Mm00607939_s1	16.1858	-1.05032	T0H	Actb-Mm00607939_s1	18.976	-0.533
T06	Actb-Mm00607939_s1	15.921	-1.25096	T12H	Actb-Mm00607939_s1	20.48	0.156333
T12	Actb-Mm00607939_s1	16.2659	-0.79455	T24H	Actb-Mm00607939_s1	19.77	-0.00833333
T18	Actb-Mm00607939_s1	16.8267	-0.475418	T48H	Actb-Mm00607939_s1	19.902	0.120333
T24	Actb-Mm00607939_s1	17.4971	-0.438271	T72H	Actb-Mm00607939_s1	19.852	0.149667
T48	Actb-Mm00607939_s1	17.6193	0.070214
T72	Actb-Mm00607939_s1	17.4899	0.0861729
T0	Alg11-Mm00805803_m1	26.1684	8.9323	T0H	Alg11-Mm00805803_m1	29.417	9.908
T06	Alg11-Mm00805803_m1	25.9661	8.79411	T12H	Alg11-Mm00805803_m1	30.253	9.92933
T12	Alg11-Mm00805803_m1	26.1122	9.05175	T24H	Alg11-Mm00805803_m1	29.491	9.71267
T18	Alg11-Mm00805803_m1	26.2034	8.90128	T48H	Alg11-Mm00805803_m1	29.962	10.1803
T24	Alg11-Mm00805803_m1	26.9272	8.99191	T72H	Alg11-Mm00805803_m1	29.363	9.66067
T48	Alg11-Mm00805803_m1	26.6948	9.14571
T72	Alg11-Mm00805803_m1	26.2263	8.82255
T0	Alg12-Mm00461062_m1	31.4977	14.2615	T0H	Alg12-Mm00461062_m1	34.908	15.399
T06	Alg12-Mm00461062_m1	31.0906	13.9186	T12H	Alg12-Mm00461062_m1	35.542	15.2183
T12	Alg12-Mm00461062_m1	32.2552	15.1948	T24H	Alg12-Mm00461062_m1	34.455	14.6767
T18	Alg12-Mm00461062_m1	32.3713	15.0692	T48H	Alg12-Mm00461062_m1	35.818	16.0363
T24	Alg12-Mm00461062_m1	31.935	13.9997	T72H	Alg12-Mm00461062_m1	34.287	14.5847
T48	Alg12-Mm00461062_m1	32.0675	14.5184
T72	Alg12-Mm00461062_m1	32.8282	15.4245
T0	Alg2-Mm00480245_m1	25.8814	8.64529	T0H	Alg2-Mm00480245_m1	27.711	8.202
T06	Alg2-Mm00480245_m1	25.4969	8.32487	T12H	Alg2-Mm00480245_m1	28.66	8.33633
T12	Alg2-Mm00480245_m1	25.9689	8.90848	T24H	Alg2-Mm00480245_m1	27.946	8.16767
T18	Alg2-Mm00480245_m1	25.8665	8.56441	T48H	Alg2-Mm00480245_m1	28.235	8.45333
T24	Alg2-Mm00480245_m1	26.5501	8.61482	T72H	Alg2-Mm00480245_m1	27.972	8.26967
T48	Alg2-Mm00480245_m1	25.8785	8.32944
T72	Alg2-Mm00480245_m1	25.6121	8.20838
T0	Alg3-Mm00524089_m1	26.3389	9.10278	T0H	Alg3-Mm00524089_m1	28.736	9.227
T06	Alg3-Mm00524089_m1	25.7806	8.60861	T12H	Alg3-Mm00524089_m1	28.93	8.60633
T12	Alg3-Mm00524089_m1	25.9579	8.89743	T24H	Alg3-Mm00524089_m1	28.547	8.76867
T18	Alg3-Mm00524089_m1	26.1703	8.86823	T48H	Alg3-Mm00524089_m1	28.574	8.79233
T24	Alg3-Mm00524089_m1	26.9879	9.05256	T72H	Alg3-Mm00524089_m1	28.944	9.24167
T48	Alg3-Mm00524089_m1	26.5873	9.03828
T72	Alg3-Mm00524089_m1	26.586	9.18223
T0	Alg5-Mm00508324_m1	25.7338	8.4977	T0H	Alg5-Mm00508324_m1	28.407	8.898
T06	Alg5-Mm00508324_m1	25.4387	8.26672	T12H	Alg5-Mm00508324_m1	28.951	8.62733
T12	Alg5-Mm00508324_m1	25.917	8.85657	T24H	Alg5-Mm00508324_m1	28.485	8.70667
T18	Alg5-Mm00508324_m1	25.9271	8.62497	T48H	Alg5-Mm00508324_m1	28.568	8.78633
T24	Alg5-Mm00508324_m1	26.5964	8.66104	T72H	Alg5-Mm00508324_m1	28.313	8.61067
T48	Alg5-Mm00508324_m1	26.3547	8.80561
T72	Alg5-Mm00508324_m1	26.4091	9.00541
T0	Alg6-Mm00618877_m1	25.9568	8.72071	T0H	Alg6-Mm00618877_m1	29.926	10.417
T06	Alg6-Mm00618877_m1	25.9379	8.76591	T12H	Alg6-Mm00618877_m1	30.344	10.0203
T12	Alg6-Mm00618877_m1	25.679	8.61855	T24H	Alg6-Mm00618877_m1	29.936	10.1577
T18	Alg6-Mm00618877_m1	26.2515	8.94937	T48H	Alg6-Mm00618877_m1	30.451	10.6693
T24	Alg6-Mm00618877_m1	26.8113	8.876	T72H	Alg6-Mm00618877_m1	29.976	10.2737
T48	Alg6-Mm00618877_m1	26.4889	8.93983
T72	Alg6-Mm00618877_m1	26.9291	9.5254
T0	Alg9-Mm00513609_m1	25.8315	8.59533	T0H	Alg9-Mm00513609_m1	28.755	9.246
T06	Alg9-Mm00513609_m1	25.6262	8.45425	T12H	Alg9-Mm00513609_m1	29.416	9.09233
T12	Alg9-Mm00513609_m1	25.9665	8.90605	T24H	Alg9-Mm00513609_m1	28.948	9.16967
T18	Alg9-Mm00513609_m1	26.0574	8.75535	T48H	Alg9-Mm00513609_m1	28.968	9.18633
T24	Alg9-Mm00513609_m1	26.9639	9.02854	T72H	Alg9-Mm00513609_m1	29.038	9.33567
T48	Alg9-Mm00513609_m1	26.4426	8.89356
T72	Alg9-Mm00513609_m1	26.3154	8.91163
T0	Amy1-Mm00651524_m1	34.1285	16.8923	T0H	Amy1-Mm00651524_m1	36.71	17.201
T06	Amy1-Mm00651524_m1	33.7169	16.5449	T12H	Amy1-Mm00651524_m1	36.649	16.3253
T12	Amy1-Mm00651524_m1	34.9547	17.8942	T24H	Amy1-Mm00651524_m1	35.93	16.1517
T18	Amy1-Mm00651524_m1	32.8389	15.5368	T48H	Amy1-Mm00651524_m1	36.198	16.4163
T24	Amy1-Mm00651524_m1	33.5646	15.6293	T72H	Amy1-Mm00651524_m1	34.315	14.6127
T48	Amy1-Mm00651524_m1	32.4366	14.8875
T72	Amy1-Mm00651524_m1	32.8388	15.4351
T0	Art1-Mm00507844_m1	40	22.7639	T0H	Art1-Mm00507844_m1	40	20.491
T06	Art1-Mm00507844_m1	40	22.828	T12H	Art1-Mm00507844_m1	40	19.6763
T12	Art1-Mm00507844_m1	40	22.9395	T24H	Art1-Mm00507844_m1	40	20.2217
T18	Art1-Mm00507844_m1	40	22.6979	T48H	Art1-Mm00507844_m1	36.504	16.7223
T24	Art1-Mm00507844_m1	40	22.0647	T72H	Art1-Mm00507844_m1	34.896	15.1937
T48	Art1-Mm00507844_m1	40	22.4509
T72	Art1-Mm00507844_m1	34.9822	17.5784
T0	Art4-Mm00466071_m1	40	22.7639	T0H	Art4-Mm00466071_m1	40	20.491
T06	Art4-Mm00466071_m1	40	22.828
T12	Art4-Mm00466071_m1	40	22.9395	T12H	Art4-Mm00466071_m1	40	19.6763
T18	Art4-Mm00466071_m1	40	22.6979	T24H	Art4-Mm00466071_m1	40	20.2217
T24	Art4-Mm00466071_m1	40	22.0647	T48H	Art4-Mm00466071_m1	36.972	17.1903
T48	Art4-Mm00466071_m1	40	22.4509	T72H	Art4-Mm00466071_m1	36.842	17.1397
T72	Art4-Mm00466071_m1	40	22.5963
T0	Asgr1-Mm00437595_m1	40	22.7639	T0H	Asgr1-Mm00437595_m1	40	20.491
T06	Asgr1-Mm00437595_m1	35.9587	18.7867	T12H	Asgr1-Mm00437595_m1	40	19.6763
T12	Asgr1-Mm00437595_m1	40	22.9395	T24H	Asgr1-Mm00437595_m1	34.019	14.2407
T18	Asgr1-Mm00437595_m1	40	22.6979	T48H	Asgr1-Mm00437595_m1	36.015	16.2333
T24	Asgr1-Mm00437595_m1	40	22.0647	T72H	Asgr1-Mm00437595_m1	35.784	16.0817
T48	Asgr1-Mm00437595_m1	40	22.4509
T72	Asgr1-Mm00437595_m1	35.9627	18.5589
T0	Asgr2-Mm00431863_m1	30.7411	13.505	T0H	Asgr2-Mm00431863_m1	34.471	14.962
T06	Asgr2-Mm00431863_m1	30.2527	13.0807	T12H	Asgr2-Mm00431863_m1	35.943	15.6193
T12	Asgr2-Mm00431863_m1	31.9071	14.8467	T24H	Asgr2-Mm00431863_m1	35.073	15.2947
T18	Asgr2-Mm00431863_m1	32.703	15.4009	T48H	Asgr2-Mm00431863_m1	35.268	15.4863
T24	Asgr2-Mm00431863_m1	32.9355	15.0001	T72H	Asgr2-Mm00431863_m1	35.159	15.4567
T48	Asgr2-Mm00431863_m1	32.6401	15.091
T72	Asgr2-Mm00431863_m1	32.0389	14.6352
T0	Athl1-Mm00520360_m1	27.8663	10.6302	T0H	Athl1-Mm00520360_m1	30.334	10.825
T06	Athl1-Mm00520360_m1	27.8992	10.7272	T12H	Athl1-Mm00520360_m1	31.553	11.2293
T12	Athl1-Mm00520360_m1	27.9779	10.9175	T24H	Athl1-Mm00520360_m1	30.952	11.1737
T18	Athl1-Mm00520360_m1	28.0615	10.7594	T48H	Athl1-Mm00520360_m1	31.394	11.6123
T24	Athl1-Mm00520360_m1	28.9767	11.0414	T72H	Athl1-Mm00520360_m1	30.703	11.0007
T48	Athl1-Mm00520360_m1	28.2584	10.7093
T72	Athl1-Mm00520360_m1	28.477	11.0733
T0	Atrn-Mm00437746_m1	25.5126	8.27652	T0H	Atrn-Mm00437746_m1	27.787	8.278
T06	Atrn-Mm00437746_m1	25.4016	8.22965	T12H	Atrn-Mm00437746_m1	28.93	8.60633
T12	Atrn-Mm00437746_m1	25.5336	8.47314	T24H	Atrn-Mm00437746_m1	28.046	8.26767
T18	Atrn-Mm00437746_m1	25.927	8.62493	T48H	Atrn-Mm00437746_m1	28.29	8.50833
T24	Atrn-Mm00437746_m1	26.3994	8.46411	T72H	Atrn-Mm00437746_m1	27.95	8.24767
T48	Atrn-Mm00437746_m1	25.6863	8.13725
T72	Atrn-Mm00437746_m1	25.375	7.97123
T0	B3galnt1-Mm00480272_s1	25.795	8.55886	T0H	B3galnt1-Mm00480272_s1	29.641	10.132
T06	B3galnt1-Mm00480272_s1	25.7917	8.61973	T12H	B3galnt1-Mm00480272_s1	30.761	10.4373
T12	B3galnt1-Mm00480272_s1	25.4294	8.36898	T24H	B3galnt1-Mm00480272_s1	29.874	10.0957
T18	B3galnt1-Mm00480272_s1	25.9405	8.63838	T48H	B3galnt1-Mm00480272_s1	29.956	10.1743
T24	B3galnt1-Mm00480272_s1	26.3337	8.39837	T72H	B3galnt1-Mm00480272_s1	29.447	9.74467
T48	B3galnt1-Mm00480272_s1	27.0463	9.49724
T72	B3galnt1-Mm00480272_s1	26.7915	9.38773
T0	B3galt1-Mm00480352_s1	31.2236	13.9875	T0H	B3galt1-Mm00480352_s1	29.939	10.43
T06	B3galt1-Mm00480352_s1	31.4649	14.2929	T12H	B3galt1-Mm00480352_s1	31.843	11.5193
T12	B3galt1-Mm00480352_s1	30.6797	13.6192	T24H	B3galt1-Mm00480352_s1	30.865	11.0867
T18	B3galt1-Mm00480352_s1	30.2814	12.9793	T48H	B3galt1-Mm00480352_s1	30.986	11.2043
T24	B3galt1-Mm00480352_s1	29.6385	11.7031	T72H	B3galt1-Mm00480352_s1	31.574	11.8717
T48	B3galt1-Mm00480352_s1	30.783	13.2339
T72	B3galt1-Mm00480352_s1	31.9409	14.5371
T0	B3galt2-Mm00480271_s1	31.86	14.6239	T0H	B3galt2-Mm00480271_s1	31.957	12.448
T06	B3galt2-Mm00480271_s1	31.9696	14.7976	T12H	B3galt2-Mm00480271_s1	30.73	10.4063
T12	B3galt2-Mm00480271_s1	31.4769	14.4165	T24H	B3galt2-Mm00480271_s1	40	20.2217
T18	B3galt2-Mm00480271_s1	31.1535	13.8514	T48H	B3galt2-Mm00480271_s1	28.911	9.12933
T24	B3galt2-Mm00480271_s1	30.8263	12.891	T72H	B3galt2-Mm00480271_s1	28.691	8.98867
T48	B3galt2-Mm00480271_s1	30.3325	12.7834
T72	B3galt2-Mm00480271_s1	30.5243	13.1206
T0	B3galt4-Mm00546324_s1	29.7315	12.4954	T0H	B3galt4-Mm00546324_s1	31.934	12.425
T06	B3galt4-Mm00546324_s1	29.8113	12.6393	T12H	B3galt4-Mm00546324_s1	40	19.6763
T12	B3galt4-Mm00546324_s1	29.4716	12.4111	T24H	B3galt4-Mm00546324_s1	31.703	11.9247
T18	B3galt4-Mm00546324_s1	29.3245	12.0224	T48H	B3galt4-Mm00546324_s1	32.325	12.5433
T24	B3galt4-Mm00546324_s1	28.947	11.0117	T72H	B3galt4-Mm00546324_s1	31.939	12.2367
T48	B3galt4-Mm00546324_s1	29.1645	11.6155
T72	B3galt4-Mm00546324_s1	30.9074	13.5037
T0	B3galt5-Mm00473621_s1	30.3136	13.0775	T0H	B3galt5-Mm00473621_s1	32.912	13.403
T06	B3galt5-Mm00473621_s1	30.4232	13.2512	T12H	B3galt5-Mm00473621_s1	32.974	12.6503
T12	B3galt5-Mm00473621_s1	29.6514	12.5909	T24H	B3galt5-Mm00473621_s1	32.719	12.9407
T18	B3galt5-Mm00473621_s1	28.7069	11.4048	T48H	B3galt5-Mm00473621_s1	32.659	12.8773
T24	B3galt5-Mm00473621_s1	28.4484	10.5131	T72H	B3galt5-Mm00473621_s1	33.762	14.0597
T48	B3galt5-Mm00473621_s1	27.9611	10.4121
T72	B3galt5-Mm00473621_s1	26.4682	9.0645
T0	B3galt6-Mm00504458_s1	26.3411	9.10495	T0H	B3galt6-Mm00504458_s1	28.384	8.875
T06	B3galt6-Mm00504458_s1	25.6618	8.48977	T12H	B3galt6-Mm00504458_s1	40	19.6763
T12	B3galt6-Mm00504458_s1	25.9791	8.9186	T24H	B3galt6-Mm00504458_s1	28.772	8.99367
T18	B3galt6-Mm00504458_s1	26.2376	8.93552	T48H	B3galt6-Mm00504458_s1	28.943	9.16133
T24	B3galt6-Mm00504458_s1	26.5593	8.62397	T72H	B3galt6-Mm00504458_s1	28.965	9.26267
T48	B3galt6-Mm00504458_s1	26.072	8.52294
T72	B3galt6-Mm00504458_s1	26.397	8.99329
T0	B3gat3-Mm00470389_m1	25.778	8.54188	T0H	B3gat3-Mm00470389_m1	27.953	8.444
T06	B3gat3-Mm00470389_m1	25.7978	8.62575	T12H	B3gat3-Mm00470389_m1	28.559	8.23533
T12	B3gat3-Mm00470389_m1	25.6997	8.63925	T24H	B3gat3-Mm00470389_m1	27.972	8.19367
T18	B3gat3-Mm00470389_m1	25.9661	8.66398	T48H	B3gat3-Mm00470389_m1	27.853	8.07133
T24	B3gat3-Mm00470389_m1	26.5337	8.59841	T72H	B3gat3-Mm00470389_m1	27.658	7.95567
T48	B3gat3-Mm00470389_m1	25.9742	8.42513
T72	B3gat3-Mm00470389_m1	25.5443	8.14052
T0	B3gnt1-Mm00479497_s1	25.8167	8.5806	T0H	B3gnt1-Mm00723578_m1	28.916	9.407
T06	B3gnt1-Mm00479497_s1	25.5517	8.37968	T12H	B3gnt1-Mm00723578_m1	29.432	9.10833
T12	B3gnt1-Mm00479497_s1	25.76	8.69954	T24H	B3gnt1-Mm00723578_m1	29.072	9.29367
T18	B3gnt1-Mm00479497_s1	26.2577	8.95565	T48H	B3gnt1-Mm00723578_m1	28.692	8.91033
T24	B3gnt1-Mm00479497_s1	26.986	9.05071	T72H	B3gnt1-Mm00723578_m1	40	20.2977
T48	B3gnt1-Mm00479497_s1	26.9565	9.40739
T72	B3gnt1-Mm00479497_s1	26.8738	9.47002
T0	B3gnt2-Mm00723578_m1	25.0957	7.85955	T0H	B3gnt2-Mm00479497_s1	30.14	10.631
T06	B3gnt2-Mm00723578_m1	24.8608	7.68877	T12H	B3gnt2-Mm00479497_s1	30.961	10.6373
T12	B3gnt2-Mm00723578_m1	24.94	7.87958	T24H	B3gnt2-Mm00479497_s1	30.266	10.4877
T18	B3gnt2-Mm00723578_m1	25.144	7.84195	T48H	B3gnt2-Mm00479497_s1	30.423	10.6413
T24	B3gnt2-Mm00723578_m1	25.7836	7.8483	T72H	B3gnt2-Mm00479497_s1	30.016	10.3137
T48	B3gnt2-Mm00723578_m1	25.4355	7.88642
T72	B3gnt2-Mm00723578_m1	24.9534	7.54972
T0	B3gnt3-Mm00472247_g1	35.1075	17.8713	T0H	B3gnt3-Mm00472247_g1	34.795	15.286
T06	B3gnt3-Mm00472247_g1	35.8868	18.7148	T12H	B3gnt3-Mm00472247_g1	35.778	15.4543
T12	B3gnt3-Mm00472247_g1	40	22.9395	T24H	B3gnt3-Mm00472247_g1	33.954	14.1757
T18	B3gnt3-Mm00472247_g1	36.6179	19.3158	T48H	B3gnt3-Mm00472247_g1	33.717	13.9353
T24	B3gnt3-Mm00472247_g1	35.9704	18.0351	T72H	B3gnt3-Mm00472247_g1	35.923	16.2207
T48	B3gnt3-Mm00472247_g1	33.5936	16.0445
T72	B3gnt3-Mm00472247_g1	34.903	17.4993
T0	B3gnt5-Mm00475226_m1	34.3654	17.1293	T0H	B3gnt5-Mm00475226_m1	32.923	13.414
T06	B3gnt5-Mm00475226_m1	33.5324	16.3604	T12H	B3gnt5-Mm00475226_m1	35.647	15.3233
T12	B3gnt5-Mm00475226_m1	33.3552	16.2948	T24H	B3gnt5-Mm00475226_m1	34.791	15.0127
T18	B3gnt5-Mm00475226_m1	33.5506	16.2485	T48H	B3gnt5-Mm00475226_m1	35.962	16.1803
T24	B3gnt5-Mm00475226_m1	33.7856	15.8502	T72H	B3gnt5-Mm00475226_m1	35.322	15.6197
T48	B3gnt5-Mm00475226_m1	34.0483	16.4993
T72	B3gnt5-Mm00475226_m1	34.9571	17.5533
T0	B3gnt7-Mm00507533_m1	40	22.7639	T0H	B3gnt7-Mm00507533_m1	34.968	15.459
T06	B3gnt7-Mm00507533_m1	35.335	18.163	T12H	B3gnt7-Mm00507533_m1	35	14.6763
T12	B3gnt7-Mm00507533_m1	40	22.9395	T24H	B3gnt7-Mm00507533_m1	36.944	17.1657
T18	B3gnt7-Mm00507533_m1	34.9387	17.6366	T48H	B3gnt7-Mm00507533_m1	36.988	17.2063
T24	B3gnt7-Mm00507533_m1	35.9846	18.0493	T72H	B3gnt7-Mm00507533_m1	34.022	14.3197
T48	B3gnt7-Mm00507533_m1	34.4528	16.9038
T72	B3gnt7-Mm00507533_m1	33.2261	15.8224
T0	B4galnt1-Mm00484653_m1	25.5641	8.32795	T0H	B4galnt1-Mm00484653_m1	30.936	11.427
T06	B4galnt1-Mm00484653_m1	25.0496	7.87764	T12H	B4galnt1-Mm00484653_m1	31.468	11.1443
T12	B4galnt1-Mm00484653_m1	25.6964	8.63592	T24H	B4galnt1-Mm00484653_m1	30.827	11.0487
T18	B4galnt1-Mm00484653_m1	26.0195	8.71739	T48H	B4galnt1-Mm00484653_m1	30.289	10.5073
T24	B4galnt1-Mm00484653_m1	26.9504	9.01503	T72H	B4galnt1-Mm00484653_m1	29.958	10.2557
T48	B4galnt1-Mm00484653_m1	26.9581	9.40898
T72	B4galnt1-Mm00484653_m1	26.9348	9.53106
T0	B4galnt2-Mm00484661_m1	40	22.7639	T0H	B4galnt2-Mm00484661_m1	40	20.491
T06	B4galnt2-Mm00484661_m1	40	22.828	T12H	B4galnt2-Mm00484661_m1	40	19.6763
T12	B4galnt2-Mm00484661_m1	35.9182	18.8577	T24H	B4galnt2-Mm00484661_m1	40	20.2217
T18	B4galnt2-Mm00484661_m1	34.9364	17.6343	T48H	B4galnt2-Mm00484661_m1	40	20.2183
T24	B4galnt2-Mm00484661_m1	33.47	15.5347	T72H	B4galnt2-Mm00484661_m1	40	20.2977
T48	B4galnt2-Mm00484661_m1	33.2576	15.7085
T72	B4galnt2-Mm00484661_m1	36.8085	19.4047
T0	B4galt1-Mm00480752_m1	23.1375	5.9014	T0H	B4galt1-Mm00480752_m1	27.263	7.754
T06	B4galt1-Mm00480752_m1	23.587	6.41498	T12H	B4galt1-Mm00480752_m1	27.954	7.63033
T12	B4galt1-Mm00480752_m1	23.6267	6.56626	T24H	B4galt1-Mm00480752_m1	27.019	7.24067
T18	B4galt1-Mm00480752_m1	23.9402	6.63814	T48H	B4galt1-Mm00480752_m1	26.846	7.06433
T24	B4galt1-Mm00480752_m1	24.3585	6.42313	T72H	B4galt1-Mm00480752_m1	26.086	6.38367
T48	B4galt1-Mm00480752_m1	23.7639	6.21481
T72	B4galt1-Mm00480752_m1	23.5336	6.12991
T0	B4galt2-Mm00479556_m1	24.9844	7.74825	T0H	B4galt2-Mm00479556_m1	29.286	9.777
T06	B4galt2-Mm00479556_m1	24.6495	7.47749	T12H	B4galt2-Mm00479556_m1	30.175	9.85133
T12	B4galt2-Mm00479556_m1	24.8765	7.81605	T24H	B4galt2-Mm00479556_m1	29.282	9.50367
T18	B4galt2-Mm00479556_m1	25.1839	7.88184	T48H	B4galt2-Mm00479556_m1	29.656	9.87433
T24	B4galt2-Mm00479556_m1	25.9692	8.03384	T72H	B4galt2-Mm00479556_m1	28.984	9.28167
T48	B4galt2-Mm00479556_m1	25.4277	7.87868
T72	B4galt2-Mm00479556_m1	25.7776	8.37385
T0	B4galt3-Mm00480426_m1	26.4558	9.21964	T0H	B4galt3-Mm00480426_m1	29.573	10.064
T06	B4galt3-Mm00480426_m1	26.3627	9.1907	T12H	B4galt3-Mm00480426_m1	40	19.6763
T12	B4galt3-Mm00480426_m1	25.9462	8.88579	T24H	B4galt3-Mm00480426_m1	29.961	10.1827
T18	B4galt3-Mm00480426_m1	26.3346	9.0325	T48H	B4galt3-Mm00480426_m1	29.925	10.1433
T24	B4galt3-Mm00480426_m1	26.8996	8.96428	T72H	B4galt3-Mm00480426_m1	40	20.2977
T48	B4galt3-Mm00480426_m1	26.4313	8.88222
T72	B4galt3-Mm00480426_m1	26.1372	8.7335
T0	B4galt4-Mm00480087_m1	28.2792	11.043	T0H	B4galt4-Mm00480087_m1	30.983	11.474
T06	B4galt4-Mm00480087_m1	27.7941	10.6221	T12H	B4galt4-Mm00480087_m1	30.699	10.3753
T12	B4galt4-Mm00480087_m1	28.3894	11.329	T24H	B4galt4-Mm00480087_m1	30.218	10.4397
T18	B4galt4-Mm00480087_m1	28.3963	11.0942	T48H	B4galt4-Mm00480087_m1	30.491	10.7093
T24	B4galt4-Mm00480087_m1	28.5719	10.6366	T72H	B4galt4-Mm00480087_m1	30.642	10.9397
T48	B4galt4-Mm00480087_m1	26.935	9.38594
T72	B4galt4-Mm00480087_m1	27.4113	10.0076
T0	B4galt5-Mm00480147_m1	23.8719	6.63579	T0H	B4galt5-Mm00480147_m1	27.782	8.273
T06	B4galt5-Mm00480147_m1	23.9801	6.80812	T12H	B4galt5-Mm00480147_m1	28.616	8.29233
T12	B4galt5-Mm00480147_m1	24.3548	7.29439	T24H	B4galt5-Mm00480147_m1	27.965	8.18667
T18	B4galt5-Mm00480147_m1	24.4382	7.1361	T48H	B4galt5-Mm00480147_m1	27.844	8.06233
T24	B4galt5-Mm00480147_m1	24.9582	7.02289	T72H	B4galt5-Mm00480147_m1	27.396	7.69367
T48	B4galt5-Mm00480147_m1	24.2476	6.69855
T72	B4galt5-Mm00480147_m1	23.6927	6.28894
T0	B4galt6-Mm00480045_m1	25.4895	8.25335	T0H	B4galt6-Mm00480045_m1	28.947	9.438
T06	B4galt6-Mm00480045_m1	25.0132	7.84116	T12H	B4galt6-Mm00480045_m1	40	19.6763
T12	B4galt6-Mm00480045_m1	25.1872	8.12672	T24H	B4galt6-Mm00480045_m1	28.945	9.16667
T18	B4galt6-Mm00480045_m1	25.4607	8.15863	T48H	B4galt6-Mm00480045_m1	28.581	8.79933
T24	B4galt6-Mm00480045_m1	25.9189	7.98361	T72H	B4galt6-Mm00480045_m1	28.48	8.77767
T48	B4galt6-Mm00480045_m1	25.3199	7.77087
T72	B4galt6-Mm00480045_m1	24.7187	7.31492
T0	B4galt7-Mm00461357_m1	25.9438	8.70764	T0H	B4galt7-Mm00461357_m1	28.971	9.462
T06	B4galt7-Mm00461357_m1	25.4508	8.27876	T12H	B4galt7-Mm00461357_m1	29.458	9.13433
T12	B4galt7-Mm00461357_m1	25.871	8.81055	T24H	B4galt7-Mm00461357_m1	28.903	9.12467
T18	B4galt7-Mm00461357_m1	25.959	8.6569	T48H	B4galt7-Mm00461357_m1	28.643	8.86133
T24	B4galt7-Mm00461357_m1	26.6319	8.6966	T72H	B4galt7-Mm00461357_m1	28.215	8.51267
T48	B4galt7-Mm00461357_m1	26.4493	8.90024
T72	B4galt7-Mm00461357_m1	25.9562	8.55245
T0	Bclp2-Mm00464336_m1	32.0872	14.8511	T0H	Bclp2-Mm00464336_m1	40	20.491
T06	Bclp2-Mm00464336_m1	31.048	13.876	T12H	Bclp2-Mm00464336_m1	40	19.6763
T12	Bclp2-Mm00464336_m1	30.928	13.8675	T24H	Bclp2-Mm00464336_m1	40	20.2217
T18	Bclp2-Mm00464336_m1	30.8436	13.5415	T48H	Bclp2-Mm00464336_m1	40	20.2183
T24	Bclp2-Mm00464336_m1	31.5414	13.6061	T72H	Bclp2-Mm00464336_m1	40	20.2977
T48	Bclp2-Mm00464336_m1	33.1392	15.5902
T72	Bclp2-Mm00464336_m1	35.2241	17.8203
T0	C1galt1c1-Mm00480676_m1	24.9625	7.72637	T0H	C1galt1c1-Mm00480676_m1	27.374	7.865
T06	C1galt1c1-Mm00480676_m1	24.4398	7.26775	T12H	C1galt1c1-Mm00480676_m1	40	19.6763
T12	C1galt1c1-Mm00480676_m1	24.4858	7.42533	T24H	C1galt1c1-Mm00480676_m1	26.874	7.09567
T18	C1galt1c1-Mm00480676_m1	24.536	7.23386	T48H	C1galt1c1-Mm00480676_m1	26.901	7.11933
T24	C1galt1c1-Mm00480676_m1	24.9188	6.9835	T72H	C1galt1c1-Mm00480676_m1	27.059	7.35667
T48	C1galt1c1-Mm00480676_m1	24.0662	6.51709
T72	C1galt1c1-Mm00480676_m1	23.498	6.09428
T0	C1galt1-Mm00473986_m1	25.7789	8.54277	T0H	C1galt1-Mm00473986_m1	27.527	8.018
T06	C1galt1-Mm00473986_m1	25.5083	8.33625	T12H	C1galt1-Mm00473986_m1	28.763	8.43933
T12	C1galt1-Mm00473986_m1	25.4324	8.37191	T24H	C1galt1-Mm00473986_m1	27.929	8.15067
T18	C1galt1-Mm00473986_m1	25.6886	8.38649	T48H	C1galt1-Mm00473986_m1	28.161	8.37933
T24	C1galt1-Mm00473986_m1	26.4472	8.51188	T72H	C1galt1-Mm00473986_m1	27.954	8.25167
T48	C1galt1-Mm00473986_m1	26.2282	8.67912
T72	C1galt1-Mm00473986_m1	25.9446	8.54089
T0	C76566-Mm00619054_s1	26.8908	9.65472	T0H	C76566-Mm00619054_s1	31.65	12.141
T06	C76566-Mm00619054_s1	26.6319	9.45988	T12H	C76566-Mm00619054_s1	32.77	12.4463
T12	C76566-Mm00619054_s1	27.0582	9.9977	T24H	C76566-Mm00619054_s1	31.373	11.5947
T18	C76566-Mm00619054_s1	27.1767	9.87465	T48H	C76566-Mm00619054_s1	31.703	11.9213
T24	C76566-Mm00619054_s1	27.9636	10.0283	T72H	C76566-Mm00619054_s1	30.968	11.2657
T48	C76566-Mm00619054_s1	27.9417	10.3927
T72	C76566-Mm00619054_s1	27.8672	10.4635
T0	Calr3-Mm00511716_m1	32.3547	15.1185	T0H	Calr3-Mm00511716_m1	33.957	14.448
T06	Calr3-Mm00511716_m1	32.0663	14.8943	T12H	Calr3-Mm00511716_m1	34.621	14.2973
T12	Calr3-Mm00511716_m1	32.9478	15.8873	T24H	Calr3-Mm00511716_m1	34.86	15.0817
T18	Calr3-Mm00511716_m1	32.2383	14.9362	T48H	Calr3-Mm00511716_m1	33.305	13.5233
T24	Calr3-Mm00511716_m1	32.4012	14.4658	T72H	Calr3-Mm00511716_m1	33.741	14.0387
T48	Calr3-Mm00511716_m1	31.8835	14.3345
T72	Calr3-Mm00511716_m1	31.5515	14.1478
T0	Calr-Mm00482936_m1	18.9504	1.71429	T0H	Calr-Mm00482936_m1	22.342	2.833
T06	Calr-Mm00482936_m1	18.0009	0.828862	T12H	Calr-Mm00482936_m1	22.765	2.44133
T12	Calr-Mm00482936_m1	18.9348	1.87437	T24H	Calr-Mm00482936_m1	22.511	2.73267
T18	Calr-Mm00482936_m1	19.4367	2.13464	T48H	Calr-Mm00482936_m1	22.933	3.15133
T24	Calr-Mm00482936_m1	19.931	1.99563	T72H	Calr-Mm00482936_m1	22.709	3.00667
T48	Calr-Mm00482936_m1	19.934	2.38496
T72	Calr-Mm00482936_m1	19.9619	2.55819
T0	Canx-Mm00500330_m1	21.9433	4.70714	T0H	Canx-Mm00500330_m1	23.938	4.429
T06	Canx-Mm00500330_m1	21.5717	4.39969	T12H	Canx-Mm00500330_m1	40	19.6763
T12	Canx-Mm00500330_m1	21.6955	4.63501	T24H	Canx-Mm00500330_m1	24.165	4.38667
T18	Canx-Mm00500330_m1	21.9464	4.64435	T48H	Canx-Mm00500330_m1	24.444	4.66233
T24	Canx-Mm00500330_m1	22.8501	4.9148	T72H	Canx-Mm00500330_m1	24.383	4.68067
T48	Canx-Mm00500330_m1	22.4239	4.8748
T72	Canx-Mm00500330_m1	22.2296	4.82586
T0	Cd248-Mm00547485_s1	25.3446	8.10844	T0H	Cd248-Mm00547485_s1	28.94	9.431
T06	Cd248-Mm00547485_s1	25.647	8.475	T12H	Cd248-Mm00547485_s1	28.554	8.23033
T12	Cd248-Mm00547485_s1	25.7805	8.72003	T24H	Cd248-Mm00547485_s1	27.594	7.81567
T18	Cd248-Mm00547485_s1	25.7855	8.48342	T48H	Cd248-Mm00547485_s1	26.87	7.08833
T24	Cd248-Mm00547485_s1	26.0128	8.07743	T72H	Cd248-Mm00547485_s1	25.746	6.04367
T48	Cd248-Mm00547485_s1	25.3881	7.83906
T72	Cd248-Mm00547485_s1	24.9093	7.50559
T0	Cd33-Mm00491152_m1	40	22.7639	T0H	Cd33-Mm00491152_m1	33.249	13.74
T06	Cd33-Mm00491152_m1	40	22.828	T12H	Cd33-Mm00491152_m1	35.939	15.6153
T12	Cd33-Mm00491152_m1	40	22.9395	T24H	Cd33-Mm00491152_m1	40	20.2217
T18	Cd33-Mm00491152_m1	40	22.6979	T48H	Cd33-Mm00491152_m1	34.434	14.6523
T24	Cd33-Mm00491152_m1	36.945	19.0096	T72H	Cd33-Mm00491152_m1	34.996	15.2937
T48	Cd33-Mm00491152_m1	40	22.4509
T72	Cd33-Mm00491152_m1	40	22.5963
T0	Cd47-Mm00495005_m1	22.8562	5.62008	T0H	Cd47-Mm00495005_m1	26.991	7.482
T06	Cd47-Mm00495005_m1	22.9206	5.74861	T12H	Cd47-Mm00495005_m1	27.947	7.62333
T12	Cd47-Mm00495005_m1	22.9661	5.90569	T24H	Cd47-Mm00495005_m1	27.307	7.52867
T18	Cd47-Mm00495005_m1	23.312	6.00991	T48H	Cd47-Mm00495005_m1	27.465	7.68333
T24	Cd47-Mm00495005_m1	23.9799	6.04453	T72H	Cd47-Mm00495005_m1	26.959	7.25667
T48	Cd47-Mm00495005_m1	23.7323	6.18328
T72	Cd47-Mm00495005_m1	23.6143	6.21061
T0	Cd83-Mm00486868_m1	34.1246	16.8885	T0H	Cd83-Mm00486868_m1	36.23	16.721
T06	Cd83-Mm00486868_m1	34.0588	16.8868	T12H	Cd83-Mm00486868_m1	36.947	16.6233
T12	Cd83-Mm00486868_m1	34.5446	17.4841	T24H	Cd83-Mm00486868_m1	36.535	16.7567
T18	Cd83-Mm00486868_m1	35.2407	17.9386	T48H	Cd83-Mm00486868_m1	36.241	16.4593
T24	Cd83-Mm00486868_m1	35.8998	17.9645	T72H	Cd83-Mm00486868_m1	36.478	16.7757
T48	Cd83-Mm00486868_m1	35.2087	17.6597
T72	Cd83-Mm00486868_m1	34.9558	17.552
T0	Chi3l1-Mm00801477_m1	40	22.7639	T0H	Chi3l1-Mm00801477_m1	40	20.491
T06	Chi3l1-Mm00801477_m1	35.9305	18.7585	T12H	Chi3l1-Mm00801477_m1	40	19.6763
T12	Chi3l1-Mm00801477_m1	34.8786	17.8182	T24H	Chi3l1-Mm00801477_m1	40	20.2217
T18	Chi3l1-Mm00801477_m1	40	22.6979	T48H	Chi3l1-Mm00801477_m1	40	20.2183
T24	Chi3l1-Mm00801477_m1	35.8437	17.9083	T72H	Chi3l1-Mm00801477_m1	37.088	17.3857
T48	Chi3l1-Mm00801477_m1	34.0445	16.4954
T72	Chi3l1-Mm00801477_m1	32.8903	15.4866
T0	Chid1-Mm00471522_m1	25.9131	8.67696	T0H	Chid1-Mm00471522_m1	28.94	9.431
T06	Chid1-Mm00471522_m1	25.9671	8.79514	T12H	Chid1-Mm00471522_m1	28.903	8.57933
T12	Chid1-Mm00471522_m1	25.8794	8.8189	T24H	Chid1-Mm00471522_m1	28.388	8.60967
T18	Chid1-Mm00471522_m1	26.1575	8.85541	T48H	Chid1-Mm00471522_m1	28.722	8.94033
T24	Chid1-Mm00471522_m1	26.6245	8.68922	T72H	Chid1-Mm00471522_m1	28.65	8.94767
T48	Chid1-Mm00471522_m1	25.8597	8.31063
T72	Chid1-Mm00471522_m1	25.8819	8.4782
T0	Chpf2-Mm00659795_m1	24.2336	6.99751	T0H	Chpf2-Mm00659795_m1	27.849	8.34
T06	Chpf2-Mm00659795_m1	23.9544	6.78238	T12H	Chpf2-Mm00659795_m1	28.909	8.58533
T12	Chpf2-Mm00659795_m1	24.5466	7.48613	T24H	Chpf2-Mm00659795_m1	28.12	8.34167
T18	Chpf2-Mm00659795_m1	24.9017	7.59965	T48H	Chpf2-Mm00659795_m1	28.308	8.52633
T24	Chpf2-Mm00659795_m1	25.668	7.73262	T72H	Chpf2-Mm00659795_m1	27.515	7.81267
T48	Chpf2-Mm00659795_m1	25.943	8.39394
T72	Chpf2-Mm00659795_m1	25.9402	8.53647
T0	Chst10-Mm00460868_m1	28.7954	11.5593	T0H	Chst10-Mm00460868_m1	32.543	13.034
T06	Chst10-Mm00460868_m1	29.4891	12.3171	T12H	Chst10-Mm00460868_m1	34	13.6763
T12	Chst10-Mm00460868_m1	30.5349	13.4745	T24H	Chst10-Mm00460868_m1	33.618	13.8397
T18	Chst10-Mm00460868_m1	30.9009	13.5988	T48H	Chst10-Mm00460868_m1	33.952	14.1703
T24	Chst10-Mm00460868_m1	30.9229	12.9876	T72H	Chst10-Mm00460868_m1	33.198	13.4957
T48	Chst10-Mm00460868_m1	30.8852	13.3361
T72	Chst10-Mm00460868_m1	30.878	13.4743
T0	Chst11-Mm00517563_m1	25.6248	8.38872	T0H	Chst11-Mm00517563_m1	27.968	8.459
T06	Chst11-Mm00517563_m1	25.51	8.338	T12H	Chst11-Mm00517563_m1	28.931	8.60733
T12	Chst11-Mm00517563_m1	25.9371	8.8766	T24H	Chst11-Mm00517563_m1	28.083	8.30467
T18	Chst11-Mm00517563_m1	25.9887	8.68657	T48H	Chst11-Mm00517563_m1	28.455	8.67333
T24	Chst11-Mm00517563_m1	26.6539	8.71859	T72H	Chst11-Mm00517563_m1	28.127	8.42467
T48	Chst11-Mm00517563_m1	26.5833	9.03421
T72	Chst11-Mm00517563_m1	26.4433	9.03956
T0	Chst12-Mm00546416_s1	25.7516	8.51545	T0H	Chst12-Mm00546416_s1	28.968	9.459
T06	Chst12-Mm00546416_s1	25.7281	8.55607	T12H	Chst12-Mm00546416_s1	29.945	9.62133
T12	Chst12-Mm00546416_s1	25.941	8.88053	T24H	Chst12-Mm00546416_s1	28.929	9.15067
T18	Chst12-Mm00546416_s1	26.0565	8.75439	T48H	Chst12-Mm00546416_s1	28.658	8.87633
T24	Chst12-Mm00546416_s1	26.492	8.55663	T72H	Chst12-Mm00546416_s1	28.039	8.33667
T48	Chst12-Mm00546416_s1	26.5086	8.9595
T72	Chst12-Mm00546416_s1	26.7074	9.30364
T0	Chst1-Mm00517855_m1	24.2647	7.02862	T0H	Chst1-Mm00517855_m1	31.942	12.433
T06	Chst1-Mm00517855_m1	24.4855	7.31347	T12H	Chst1-Mm00517855_m1	33.149	12.8253
T12	Chst1-Mm00517855_m1	23.6284	6.56791	T24H	Chst1-Mm00517855_m1	31.568	11.7897
T18	Chst1-Mm00517855_m1	24.934	7.63188	T48H	Chst1-Mm00517855_m1	32.184	12.4023
T24	Chst1-Mm00517855_m1	25.9251	7.9898	T72H	Chst1-Mm00517855_m1	30.958	11.2557
T48	Chst1-Mm00517855_m1	25.9595	8.41047
T72	Chst1-Mm00517855_m1	26.8107	9.40697
T0	Chst2-Mm00490018_g1	24.116	6.87988	T0H	Chst2-Mm00490018_g1	27.889	8.38
T06	Chst2-Mm00490018_g1	24.0179	6.84593	T12H	Chst2-Mm00490018_g1	28.928	8.60433
T12	Chst2-Mm00490018_g1	24.7038	7.64336	T24H	Chst2-Mm00490018_g1	27.983	8.20467
T18	Chst2-Mm00490018_g1	24.9444	7.64231	T48H	Chst2-Mm00490018_g1	28.166	8.38433
T24	Chst2-Mm00490018_g1	25.9514	8.01609	T72H	Chst2-Mm00490018_g1	27.874	8.17167
T48	Chst2-Mm00490018_g1	26.8989	9.34979
T72	Chst2-Mm00490018_g1	27.3751	9.97133
T0	Chst3-Mm00489736_m1	28.4772	11.2411	T0H	Chst3-Mm00489736_m1	33.668	14.159
T06	Chst3-Mm00489736_m1	27.9113	10.7393	T12H	Chst3-Mm00489736_m1	33.914	13.5903
T12	Chst3-Mm00489736_m1	27.9469	10.8864	T24H	Chst3-Mm00489736_m1	33.23	13.4517
T18	Chst3-Mm00489736_m1	28.1523	10.8502	T48H	Chst3-Mm00489736_m1	33.944	14.1623
T24	Chst3-Mm00489736_m1	28.8911	10.9557	T72H	Chst3-Mm00489736_m1	40	20.2977
T48	Chst3-Mm00489736_m1	28.343	10.7939
T72	Chst3-Mm00489736_m1	28.2996	10.8958
T0	Chst4-Mm00488783_s1	32.9421	15.7059	T0H	Chst4-Mm00488783_s1	33.796	14.287
T06	Chst4-Mm00488783_s1	33.5899	16.4179	T12H	Chst4-Mm00488783_s1	40	19.6763
T12	Chst4-Mm00488783_s1	32.1587	15.0982	T24H	Chst4-Mm00488783_s1	33.974	14.1957
T18	Chst4-Mm00488783_s1	31.4484	14.1463	T48H	Chst4-Mm00488783_s1	33.246	13.4643
T24	Chst4-Mm00488783_s1	30.9851	13.0497	T72H	Chst4-Mm00488783_s1	40	20.2977
T48	Chst4-Mm00488783_s1	31.9455	14.3964
T72	Chst4-Mm00488783_s1	33.0501	15.6464
T0	Chst5-Mm00517342_m1	34.2392	17.0031	T0H	Chst5-Mm00517342_m1	40	20.491
T06	Chst5-Mm00517342_m1	33.9615	16.7895	T12H	Chst5-Mm00517342_m1	36.342	16.0183
T12	Chst5-Mm00517342_m1	35.9528	18.8923	T24H	Chst5-Mm00517342_m1	34.52	14.7417
T18	Chst5-Mm00517342_m1	33.8579	16.5558	T48H	Chst5-Mm00517342_m1	36.102	16.3203
T24	Chst5-Mm00517342_m1	33.5849	15.6496	T72H	Chst5-Mm00517342_m1	37.082	17.3797
T48	Chst5-Mm00517342_m1	32.3392	14.7901
T72	Chst5-Mm00517342_m1	32.339	14.9353
T0	Chst7-Mm00491466_m1	29.4033	12.1672	T0H	Chst7-Mm00491466_m1	32.578	13.069
T06	Chst7-Mm00491466_m1	28.9249	11.7529	T12H	Chst7-Mm00491466_m1	33.165	12.8413
T12	Chst7-Mm00491466_m1	29.7394	12.6789	T24H	Chst7-Mm00491466_m1	32.715	12.9367
T18	Chst7-Mm00491466_m1	30.1175	12.8154	T48H	Chst7-Mm00491466_m1	32.972	13.1903
T24	Chst7-Mm00491466_m1	31.5122	13.5768	T72H	Chst7-Mm00491466_m1	32.989	13.2867
T48	Chst7-Mm00491466_m1	30.1757	12.6267
T72	Chst7-Mm00491466_m1	30.9862	13.5825
T0	Chst8-Mm00558321_m1	33.5643	16.3281	T0H	Chst8-Mm00558321_m1	31.891	12.382
T06	Chst8-Mm00558321_m1	32.7857	15.6137	T12H	Chst8-Mm00558321_m1	34.999	14.6753
T12	Chst8-Mm00558321_m1	33.156	16.0956	T24H	Chst8-Mm00558321_m1	34.636	14.8577
T18	Chst8-Mm00558321_m1	34.2532	16.9511	T48H	Chst8-Mm00558321_m1	35.692	15.9103
T24	Chst8-Mm00558321_m1	33.0668	15.1315	T72H	Chst8-Mm00558321_m1	35.949	16.2467
T48	Chst8-Mm00558321_m1	40	22.4509
T72	Chst8-Mm00558321_m1	38	20.5963
T0	Clec11a-Mm00612354_g1	30.3754	13.1392	T0H	Clec11a-Mm00612354_g1	40	20.491
T06	Clec11a-Mm00612354_g1	30.6724	13.5004	T12H	Clec11a-Mm00612354_g1	36.986	16.6623
T12	Clec11a-Mm00612354_g1	30.9375	13.877	T24H	Clec11a-Mm00612354_g1	34.687	14.9087
T18	Clec11a-Mm00612354_g1	30.367	13.065	T48H	Clec11a-Mm00612354_g1	35.128	15.3463
T24	Clec11a-Mm00612354_g1	31.9274	13.9921	T72H	Clec11a-Mm00612354_g1	32.819	13.1167
T48	Clec11a-Mm00612354_g1	32.9679	15.4188
T72	Clec11a-Mm00612354_g1	32.9323	15.5286
T0	Clec2d-Mm00474134_m1	26.067	8.83089	T0H	Clec2d-Mm00474134_m1	30.7	11.191
T06	Clec2d-Mm00474134_m1	27.4861	10.3141	T12H	Clec2d-Mm00474134_m1	30.966	10.6423
T12	Clec2d-Mm00474134_m1	26.3664	9.30592	T24H	Clec2d-Mm00474134_m1	29.957	10.1787
T18	Clec2d-Mm00474134_m1	26.6082	9.30611	T48H	Clec2d-Mm00474134_m1	30.684	10.9023
T24	Clec2d-Mm00474134_m1	26.7612	8.82588	T72H	Clec2d-Mm00474134_m1	29.847	10.1447
T48	Clec2d-Mm00474134_m1	25.3058	7.75676
T72	Clec2d-Mm00474134_m1	24.9679	7.56413
T0	Clec2g-Mm00471984_m1	35.594	18.3579	T0H	Clec2g-Mm00471984_m1	35.374	15.865
T06	Clec2g-Mm00471984_m1	36.6257	19.4537	T12H	Clec2g-Mm00471984_m1	36.918	16.5943
T12	Clec2g-Mm00471984_m1	37.0562	19.9957	T24H	Clec2g-Mm00471984_m1	40	20.2217
T18	Clec2g-Mm00471984_m1	40	22.6979	T48H	Clec2g-Mm00471984_m1	40	20.2183
T24	Clec2g-Mm00471984_m1	35.6214	17.686	T72H	Clec2g-Mm00471984_m1	40	20.2977
T48	Clec2g-Mm00471984_m1	36.1767	18.6277
T72	Clec2g-Mm00471984_m1	34.7209	17.3172
T0	Clec2i-Mm00777071_g1	35.9614	18.7253	T0H	Clec2i-Mm00777071_g1	36.965	17.456
T06	Clec2i-Mm00777071_g1	40	22.828	T12H	Clec2i-Mm00777071_g1	40	19.6763
T12	Clec2i-Mm00777071_g1	40	22.9395	T24H	Clec2i-Mm00777071_g1	40	20.2217
T18	Clec2i-Mm00777071_g1	40	22.6979	T48H	Clec2i-Mm00777071_g1	40	20.2183
T24	Clec2i-Mm00777071_g1	40	22.0647	T72H	Clec2i-Mm00777071_g1	40	20.2977
T48	Clec2i-Mm00777071_g1	40	22.4509
T72	Clec2i-Mm00777071_g1	40	22.5963
T0	Clec3b-Mm00495657_m1	31.229	13.9929	T0H	Clec3b-Mm00495657_m1	34.858	15.349
T06	Clec3b-Mm00495657_m1	32.0828	14.9108	T12H	Clec3b-Mm00495657_m1	40	19.6763
T12	Clec3b-Mm00495657_m1	33.7685	16.708	T24H	Clec3b-Mm00495657_m1	36.963	17.1847
T18	Clec3b-Mm00495657_m1	31.9399	14.6378	T48H	Clec3b-Mm00495657_m1	36.485	16.7033
T24	Clec3b-Mm00495657_m1	32.2162	14.2809	T72H	Clec3b-Mm00495657_m1	34.444	14.7417
T48	Clec3b-Mm00495657_m1	30.8307	13.2816
T72	Clec3b-Mm00495657_m1	29.1223	11.7185
T0	Clec4d-Mm00501738_m1	32.852	15.6158	T0H	Clec4d-Mm00501738_m1	32.624	13.115
T06	Clec4d-Mm00501738_m1	33.0936	15.9215	T12H	Clec4d-Mm00501738_m1	33.223	12.8993
T12	Clec4d-Mm00501738_m1	33.3938	16.3333	T24H	Clec4d-Mm00501738_m1	34.53	14.7517
T18	Clec4d-Mm00501738_m1	34.6204	17.3183	T48H	Clec4d-Mm00501738_m1	33.97	14.1883
T24	Clec4d-Mm00501738_m1	33.9413	16.006	T72H	Clec4d-Mm00501738_m1	32.948	13.2457
T48	Clec4d-Mm00501738_m1	36.8312	19.2822
T72	Clec4d-Mm00501738_m1	40	22.5963
T0	Clec5a-Mm00517524_m1	33.8167	16.5806	T0H	Clec5a-Mm00517524_m1	36.634	17.125
T06	Clec5a-Mm00517524_m1	34.8222	17.6502	T12H	Clec5a-Mm00517524_m1	36.85	16.5263
T12	Clec5a-Mm00517524_m1	35.9574	18.897	T24H	Clec5a-Mm00517524_m1	40	20.2217
T18	Clec5a-Mm00517524_m1	34.2504	16.9483	T48H	Clec5a-Mm00517524_m1	35.447	15.6653
T24	Clec5a-Mm00517524_m1	40	22.0647	T72H	Clec5a-Mm00517524_m1	34.172	14.4697
T48	Clec5a-Mm00517524_m1	35.789	18.24
T72	Clec5a-Mm00517524_m1	40	22.5963
T0	Clgn-Mm00515517_m1	33.4043	16.1682	T0H	Clgn-Mm00515517_m1	32.84	13.331
T06	Clgn-Mm00515517_m1	36.643	19.471	T12H	Clgn-Mm00515517_m1	40	19.6763
T12	Clgn-Mm00515517_m1	36.0247	18.9642	T24H	Clgn-Mm00515517_m1	37.018	17.2397
T18	Clgn-Mm00515517_m1	36.9222	19.6201	T48H	Clgn-Mm00515517_m1	36.53	16.7483
T24	Clgn-Mm00515517_m1	40	22.0647	T72H	Clgn-Mm00515517_m1	33.898	14.1957
T48	Clgn-Mm00515517_m1	40	22.4509
T72	Clgn-Mm00515517_m1	35.7872	18.3834
T0	Cmah-Mm00483341_m1	27.2905	10.0544	T0H	Cmah-Mm00483341_m1	28.941	9.432
T06	Cmah-Mm00483341_m1	27.0805	9.90846	T12H	Cmah-Mm00483341_m1	28.763	8.43933
T12	Cmah-Mm00483341_m1	27.2583	10.1979	T24H	Cmah-Mm00483341_m1	27.917	8.13867
T18	Cmah-Mm00483341_m1	27.403	10.1009	T48H	Cmah-Mm00483341_m1	27.829	8.04733
T24	Cmah-Mm00483341_m1	27.9335	9.99817	T72H	Cmah-Mm00483341_m1	27.875	8.17267
T48	Cmah-Mm00483341_m1	26.9348	9.38577
T72	Cmah-Mm00483341_m1	26.9653	9.56157
T0	Cmas-Mm00515534_m1	25.9005	8.66442	T0H	Cmas-Mm00515534_m1	27.931	8.422
T06	Cmas-Mm00515534_m1	25.6788	8.50679	T12H	Cmas-Mm00515534_m1	28.387	8.06333
T12	Cmas-Mm00515534_m1	25.7877	8.72721	T24H	Cmas-Mm00515534_m1	28.046	8.26767
T18	Cmas-Mm00515534_m1	25.9549	8.65277	T48H	Cmas-Mm00515534_m1	28.057	8.27533
T24	Cmas-Mm00515534_m1	26.5285	8.59313	T72H	Cmas-Mm00515534_m1	27.978	8.27567
T48	Cmas-Mm00515534_m1	26.23	8.6809
T72	Cmas-Mm00515534_m1	25.7879	8.38416
T0	Cplx3-Mm00461513_m1	36.9676	19.7315	T0H	Cplx3-Mm00461513_m1	32.963	13.454
T06	Cplx3-Mm00461513_m1	33.6477	16.4757	T12H	Cplx3-Mm00461513_m1	40	19.6763
T12	Cplx3-Mm00461513_m1	33.1693	16.1088	T24H	Cplx3-Mm00461513_m1	40	20.2217
T18	Cplx3-Mm00461513_m1	35.8012	18.4991	T48H	Cplx3-Mm00461513_m1	40	20.2183
T24	Cplx3-Mm00461513_m1	33.6297	15.6943	T72H	Cplx3-Mm00461513_m1	40	20.2977
T48	Cplx3-Mm00461513_m1	29.5052	11.9561
T72	Cplx3-Mm00461513_m1	31.9582	14.5545
T0	Csgalnact1 -Mm00555164_m1	24.9051	7.66898	T0H	Csgalnact1-Mm00555164_m1	29.696	10.187
T06	Csgalnact1 -Mm00555164_m2	24.4554	7.28341	T12H	Csgalnact1-Mm00555164_m1	29.918	9.59433
T12	Csgalnact1 -Mm00555164_m3	24.7164	7.65592	T24H	Csgalnact1-Mm00555164_m1	28.824	9.04567
T18	Csgalnact1 -Mm00555164_m4	24.9872	7.68513	T48H	Csgalnact1-Mm00555164_m1	28.746	8.96433
T24	Csgalnact1 -Mm00555164_m5	25.607	7.6717	T72H	Csgalnact1-Mm00555164_m1	27.74	8.03767
T48	Csgalnact1 -Mm00555164_m6	25.9409	8.39186
T72	Csgalnact1 -Mm00555164_m7	26.6627	9.25901
T0	Ctbs-Mm00547006_m1	29.6746	12.4385	T0H	Ctbs-Mm00547006_m1	30.57	11.061
T06	Ctbs-Mm00547006_m1	29.7481	12.5761	T12H	Ctbs-Mm00547006_m1	31.425	11.1013
T12	Ctbs-Mm00547006_m1	30.0066	12.9462	T24H	Ctbs-Mm00547006_m1	30.94	11.1617
T18	Ctbs-Mm00547006_m1	29.7942	12.4921	T48H	Ctbs-Mm00547006_m1	30.686	10.9043
T24	Ctbs-Mm00547006_m1	30.4487	12.5134	T72H	Ctbs-Mm00547006_m1	30.667	10.9647
T48	Ctbs-Mm00547006_m1	29.7584	12.2093
T72	Ctbs-Mm00547006_m1	29.6242	12.2204
T0	Ctsa-Mm00447201_m1	22.3509	5.11475	T0H	Ctsa-Mm00447201_m1	26.981	7.472
T06	Ctsa-Mm00447201_m1	22.2959	5.1239	T12H	Ctsa-Mm00447201_m1	27.684	7.36033
T12	Ctsa-Mm00447201_m1	22.6834	5.62292	T24H	Ctsa-Mm00447201_m1	27.345	7.56667
T18	Ctsa-Mm00447201_m1	23.0285	5.72641	T48H	Ctsa-Mm00447201_m1	26.975	7.19333
T24	Ctsa-Mm00447201_m1	23.6201	5.6848	T72H	Ctsa-Mm00447201_m1	26.692	6.98967
T48	Ctsa-Mm00447201_m1	23.451	5.90189
T72	Ctsa-Mm00447201_m1	22.9435	5.53975
T0	D4st1-Mm00511291_s1	25.2274	7.99126	T0H	D4st1-Mm00511291_s1	28.917	9.408
T06	D4st1-Mm00511291_s1	24.9888	7.81679	T12H	D4st1-Mm00511291_s1	30.402	10.0783
T12	D4st1-Mm00511291_s1	25.291	8.23057	T24H	D4st1-Mm00511291_s1	40	20.2217
T18	D4st1-Mm00511291_s1	25.4611	8.15899	T48H	D4st1-Mm00511291_s1	40	20.2183
T24	D4st1-Mm00511291_s1	25.9413	8.00597	T72H	D4st1-Mm00511291_s1	40	20.2977
T48	D4st1-Mm00511291_s1	25.7199	8.17087
T72	D4st1-Mm00511291_s1	26.0593	8.65553
T0	Dad1-Mm00515629_m1	23.172	5.93592	T0H	Dad1-Mm00515629_m1	26.624	7.115
T06	Dad1-Mm00515629_m1	23.0822	5.91023	T12H	Dad1-Mm00515629_m1	26.839	6.51533
T12	Dad1-Mm00515629_m1	23.3432	6.28275	T24H	Dad1-Mm00515629_m1	26.179	6.40067
T18	Dad1-Mm00515629_m1	23.3499	6.04784	T48H	Dad1-Mm00515629_m1	25.998	6.21633
T24	Dad1-Mm00515629_m1	23.9389	6.00354	T72H	Dad1-Mm00515629_m1	26.019	6.31667
T48	Dad1-Mm00515629_m1	23.5073	5.95828
T72	Dad1-Mm00515629_m1	23.3917	5.98799
T0	Ddost-Mm00492100_m1	21.989	4.75287	T0H	Ddost-Mm00492100_m1	25.682	6.173
T06	Ddost-Mm00492100_m1	21.8357	4.66374	T12H	Ddost-Mm00492100_m1	26.313	5.98933
T12	Ddost-Mm00492100_m1	21.954	4.89359	T24H	Ddost-Mm00492100_m1	25.575	5.79667
T18	Ddost-Mm00492100_m1	22.1804	4.87826	T48H	Ddost-Mm00492100_m1	25.89	6.10833
T24	Ddost-Mm00492100_m1	22.866	4.93067	T72H	Ddost-Mm00492100_m1	25.764	6.06167
T48	Ddost-Mm00492100_m1	22.9254	5.37637
T72	Ddost-Mm00492100_m1	22.8445	5.44081
T0	Dgcr2-Mm00438417_m1	23.9206	6.68445	T0H	Dgcr2-Mm00438417_m1	27.44	7.931
T06	Dgcr2-Mm00438417_m1	23.6843	6.51229	T12H	Dgcr2-Mm00438417_m1	40	19.6763
T12	Dgcr2-Mm00438417_m1	23.7708	6.71032	T24H	Dgcr2-Mm00438417_m1	27.941	8.16267
T18	Dgcr2-Mm00438417_m1	24.0524	6.75034	T48H	Dgcr2-Mm00438417_m1	27.928	8.14633
T24	Dgcr2-Mm00438417_m1	24.9406	7.00527	T72H	Dgcr2-Mm00438417_m1	27.951	8.24867
T48	Dgcr2-Mm00438417_m1	24.3133	6.76423
T72	Dgcr2-Mm00438417_m1	24.1375	6.73379
T0	Dpagt1-Mm00492236_m1	23.9687	6.7326	T0H	Dpagt1-Mm00492236_m1	27.89	8.381
T06	Dpagt1-Mm00492236_m1	23.8059	6.63387	T12H	Dpagt1-Mm00492236_m1	28.886	8.56233
T12	Dpagt1-Mm00492236_m1	23.9443	6.8838	T24H	Dpagt1-Mm00492236_m1	28.089	8.31067
T18	Dpagt1-Mm00492236_m1	24.2687	6.96662	T48H	Dpagt1-Mm00492236_m1	28.271	8.48933
T24	Dpagt1-Mm00492236_m1	24.9367	7.00138	T72H	Dpagt1-Mm00492236_m1	27.793	8.09067
T48	Dpagt1-Mm00492236_m1	25.1048	7.55573
T72	Dpagt1-Mm00492236_m1	24.8267	7.42299
T0	Dpm1-Mm00494520_m1	25.0319	7.79573	T0H	Dpm1-Mm00494520_m1	27.822	8.313
T06	Dpm1-Mm00494520_m1	25.2141	8.04206	T12H	Dpm1-Mm00494520_m1	27.365	7.04133
T12	Dpm1-Mm00494520_m1	25.4883	8.42784	T24H	Dpm1-Mm00494520_m1	27.067	7.28867
T18	Dpm1-Mm00494520_m1	25.249	7.94694	T48H	Dpm1-Mm00494520_m1	26.978	7.19633
T24	Dpm1-Mm00494520_m1	25.9544	8.01903	T72H	Dpm1-Mm00494520_m1	27.131	7.42867
T48	Dpm1-Mm00494520_m1	24.9496	7.40049
T72	Dpm1-Mm00494520_m1	24.7565	7.3528
T0	Dpm2-Mm00494529_m1	25.565	8.32884	T0H	Dpm2-Mm00494529_m1	28.954	9.445
T06	Dpm2-Mm00494529_m1	25.5202	8.34824	T12H	Dpm2-Mm00494529_m1	40	19.6763
T12	Dpm2-Mm00494529_m1	25.6277	8.56728	T24H	Dpm2-Mm00494529_m1	28.933	9.15467
T18	Dpm2-Mm00494529_m1	25.9273	8.62525	T48H	Dpm2-Mm00494529_m1	28.968	9.18633
T24	Dpm2-Mm00494529_m1	26.5155	8.58014	T72H	Dpm2-Mm00494529_m1	28.706	9.00367
T48	Dpm2-Mm00494529_m1	26.4852	8.93613
T72	Dpm2-Mm00494529_m1	26.2665	8.86272
T0	Edem1-Mm00551797_m1	24.7581	7.52198	T0H	Edem1-Mm00551797_m1	27.923	8.414
T06	Edem1-Mm00551797_m1	24.7271	7.55514	T12H	Edem1-Mm00551797_m1	28.782	8.45833
T12	Edem1-Mm00551797_m1	24.966	7.9055	T24H	Edem1-Mm00551797_m1	27.942	8.16367
T18	Edem1-Mm00551797_m1	24.9759	7.67385	T48H	Edem1-Mm00551797_m1	28.196	8.41433
T24	Edem1-Mm00551797_m1	25.6692	7.73384	T72H	Edem1-Mm00551797_m1	27.691	7.98867
T48	Edem1-Mm00551797_m1	25.2646	7.71551
T72	Edem1-Mm00551797_m1	25.2773	7.87352
T0	Edem2-Mm00467468_m1	24.6697	7.43362	T0H	Edem2-Mm00467468_m1	27.966	8.457
T06	Edem2-Mm00467468_m2	24.6103	7.43833	T12H	Edem2-Mm00467468_m1	28.522	8.19833
T12	Edem2-Mm00467468_m3	24.7993	7.73886	T24H	Edem2-Mm00467468_m1	28.56	8.78167
T18	Edem2-Mm00467468_m4	24.9378	7.6357	T48H	Edem2-Mm00467468_m1	28.806	9.02433
T24	Edem2-Mm00467468_m5	25.3502	7.41487	T72H	Edem2-Mm00467468_m1	28.646	8.94367
T48	Edem2-Mm00467468_m6	25.239	7.68992
T72	Edem2-Mm00467468_m7	25.1463	7.74259
T0	Ext1-Mm00468769_m1	22.7638	5.52765	T0H	Ext1-Mm00468769_m1	26.941	7.432
T06	Ext1-Mm00468769_m1	22.7421	5.5701	T12H	Ext1-Mm00468769_m1	27.963	7.63933
T12	Ext1-Mm00468769_m1	22.9374	5.87691	T24H	Ext1-Mm00468769_m1	27.297	7.51867
T18	Ext1-Mm00468769_m1	22.9422	5.64008	T48H	Ext1-Mm00468769_m1	27.484	7.70233
T24	Ext1-Mm00468769_m1	23.2937	5.35841	T72H	Ext1-Mm00468769_m1	40	20.2977
T48	Ext1-Mm00468769_m1	22.8773	5.32818
T72	Ext1-Mm00468769_m1	22.968	5.56424
T0	Ext2-Mm00468775_m1	25.0964	7.86029	T0H	Ext2-Mm00468775_m1	28.858	9.349
T06	Ext2-Mm00468775_m1	25.1636	7.9916	T12H	Ext2-Mm00468775_m1	40	19.6763
T12	Ext2-Mm00468775_m1	25.9599	8.89946	T24H	Ext2-Mm00468775_m1	28.974	9.19567
T18	Ext2-Mm00468775_m1	25.6012	8.29906	T48H	Ext2-Mm00468775_m1	40	20.2183
T24	Ext2-Mm00468775_m1	26.5583	8.62299	T72H	Ext2-Mm00468775_m1	40	20.2977
T48	Ext2-Mm00468775_m1	26.086	8.53689
T72	Ext2-Mm00468775_m1	26.1128	8.70911
T0	Extl1-Mm00517158_m1	31.729	14.4929	T0H	Extl1-Mm00517158_m1	30.249	10.74
T06	Extl1-Mm00517158_m1	32.5096	15.3376	T12H	Extl1-Mm00517158_m1	29.963	9.63933
T12	Extl1-Mm00517158_m1	30.975	13.9145	T24H	Extl1-Mm00517158_m1	29.752	9.97367
T18	Extl1-Mm00517158_m1	32.8945	15.5924	T48H	Extl1-Mm00517158_m1	29.239	9.45733
T24	Extl1-Mm00517158_m1	31.6361	13.7008	T72H	Extl1-Mm00517158_m1	29.425	9.72267
T48	Extl1-Mm00517158_m1	26.5175	8.96842
T72	Extl1-Mm00517158_m1	28.5897	11.1859
T0	Extl2-Mm00469621_m1	26.1515	8.91534	T0H	Extl2-Mm00469621_m1	28.969	9.46
T06	Extl2-Mm00469621_m1	26.1052	8.9332	T12H	Extl2-Mm00469621_m1	29.931	9.60733
T12	Extl2-Mm00469621_m1	26.3685	9.30807	T24H	Extl2-Mm00469621_m1	29.311	9.53267
T18	Extl2-Mm00469621_m1	26.2334	8.93134	T48H	Extl2-Mm00469621_m1	28.885	9.10333
T24	Extl2-Mm00469621_m1	26.9446	9.00931	T72H	Extl2-Mm00469621_m1	28.655	8.95267
T48	Extl2-Mm00469621_m1	26.9147	9.3656
T72	Extl2-Mm00469621_m1	26.7094	9.3057
T0	Extl3-Mm00516994_m1	23.7667	6.53062	T0H	Extl3-Mm00516994_m1	26.954	7.445
T06	Extl3-Mm00516994_m1	23.6348	6.46283	T12H	Extl3-Mm00516994_m1	27.951	7.62733
T12	Extl3-Mm00516994_m1	23.9254	6.86492	T24H	Extl3-Mm00516994_m1	26.855	7.07667
T18	Extl3-Mm00516994_m1	24.0903	6.78821	T48H	Extl3-Mm00516994_m1	26.791	7.00933
T24	Extl3-Mm00516994_m1	24.9439	7.00862	T72H	Extl3-Mm00516994_m1	26.458	6.75567
T48	Extl3-Mm00516994_m1	24.2424	6.69329
T72	Extl3-Mm00516994_m1	23.5476	6.14385
T0	Fcna-Mm00484287_m1	30.2817	13.0455	T0H	Fcna-Mm00484287_m1	34.954	15.445
T06	Fcna-Mm00484287_m1	30.3142	13.1422	T12H	Fcna-Mm00484287_m1	33.331	13.0073
T12	Fcna-Mm00484287_m1	29.9143	12.8538	T24H	Fcna-Mm00484287_m1	33.979	14.2007
T18	Fcna-Mm00484287_m1	29.6852	12.3831	T48H	Fcna-Mm00484287_m1	34.127	14.3453
T24	Fcna-Mm00484287_m1	30.8815	12.9462	T72H	Fcna-Mm00484287_m1	33.648	13.9457
T48	Fcna-Mm00484287_m1	29.6888	12.1397
T72	Fcna-Mm00484287_m1	30.4118	13.0081
T0	Fuca1-Mm00502778_m1	24.7277	7.49154	T0H	Fuca1-Mm00502778_m1	27.959	8.45
T06	Fuca1-Mm00502778_m1	24.7089	7.53695	T12H	Fuca1-Mm00502778_m1	40	19.6763
T12	Fuca1-Mm00502778_m1	24.9674	7.90699	T24H	Fuca1-Mm00502778_m1	28.64	8.86167
T18	Fuca1-Mm00502778_m1	24.9596	7.65754	T48H	Fuca1-Mm00502778_m1	28.664	8.88233
T24	Fuca1-Mm00502778_m1	25.713	7.77764	T72H	Fuca1-Mm00502778_m1	28.257	8.55467
T48	Fuca1-Mm00502778_m1	25.6124	8.0633
T72	Fuca1-Mm00502778_m1	25.3205	7.91676
T0	Fuca2-Mm00482088_m1	27.2423	10.0062	T0H	Fuca2-Mm00482088_m1	29.937	10.428
T06	Fuca2-Mm00482088_m1	27.8977	10.7257	T12H	Fuca2-Mm00482088_m1	40	19.6763
T12	Fuca2-Mm00482088_m1	27.9681	10.9076	T24H	Fuca2-Mm00482088_m1	30.293	10.5147
T18	Fuca2-Mm00482088_m1	27.9684	10.6663	T48H	Fuca2-Mm00482088_m1	29.892	10.1103
T24	Fuca2-Mm00482088_m1	28.8361	10.9008	T72H	Fuca2-Mm00482088_m1	29.482	9.77967
T48	Fuca2-Mm00482088_m1	28.1404	10.5914
T72	Fuca2-Mm00482088_m1	27.9487	10.5449
T0	Fuk-Mm00552206_m1	27.3956	10.1595	T0H	Fuk-Mm00552206_m1	29.961	10.452
T06	Fuk-Mm00552206_m1	27.7472	10.5752	T12H	Fuk-Mm00552206_m1	31.999	11.6753
T12	Fuk-Mm00552206_m1	27.5271	10.4666	T24H	Fuk-Mm00552206_m1	30.883	11.1047
T18	Fuk-Mm00552206_m1	27.4939	10.1918	T48H	Fuk-Mm00552206_m1	31.074	11.2923
T24	Fuk-Mm00552206_m1	27.9524	10.0171	T72H	Fuk-Mm00552206_m1	30.958	11.2557
T48	Fuk-Mm00552206_m1	27.2367	9.68765
T72	Fuk-Mm00552206_m1	27.3575	9.95375
T0	Fut10-Mm00804889_m1	26.8523	9.61622	T0H	Fut10-Mm00804889_m1	30.222	10.713
T06	Fut10-Mm00804889_m1	26.9649	9.79287	T12H	Fut10-Mm00804889_m1	32.463	12.1393
T12	Fut10-Mm00804889_m1	4.38611	-12.6743	T24H	Fut10-Mm00804889_m1	31.941	12.1627
T18	Fut10-Mm00804889_m1	26.7803	9.47822	T48H	Fut10-Mm00804889_m1	31.667	11.8853
T24	Fut10-Mm00804889_m1	27.9898	10.0545	T72H	Fut10-Mm00804889_m1	31.236	11.5337
T48	Fut10-Mm00804889_m1	27.6925	10.1434
T72	Fut10-Mm00804889_m1	28.049	10.6452
T0	Fut1-Mm00484518_s1	31.2125	13.9764	T0H	Fut1-Mm00484518_s1	31.91	12.401
T06	Fut1-Mm00484518_s1	31.3402	14.1682	T12H	Fut1-Mm00484518_s1	31.19	10.8663
T12	Fut1-Mm00484518_s1	29.9267	12.8662	T24H	Fut1-Mm00484518_s1	30.909	11.1307
T18	Fut1-Mm00484518_s1	30.1424	12.8403	T48H	Fut1-Mm00484518_s1	31.11	11.3283
T24	Fut1-Mm00484518_s1	29.301	11.3657	T72H	Fut1-Mm00484518_s1	40	20.2977
T48	Fut1-Mm00484518_s1	26.9042	9.35517
T72	Fut1-Mm00484518_s1	29.1468	11.7431
T0	Fut2-Mm00490152_s1	31.6157	14.3796	T0H	Fut2-Mm00490152_s1	29.751	10.242
T06	Fut2-Mm00490152_s1	32.5521	15.3801	T12H	Fut2-Mm00490152_s1	30.892	10.5683
T12	Fut2-Mm00490152_s1	30.8961	13.8356	T24H	Fut2-Mm00490152_s1	30.262	10.4837
T18	Fut2-Mm00490152_s1	30.8709	13.5688	T48H	Fut2-Mm00490152_s1	30.716	10.9343
T24	Fut2-Mm00490152_s1	29.9212	11.9858	T72H	Fut2-Mm00490152_s1	30.961	11.2587
T48	Fut2-Mm00490152_s1	29.4089	11.8599
T72	Fut2-Mm00490152_s1	30.1877	12.784
T0	Fut4-Mm00487448_s1	29.7799	12.5438	T0H	Fut4-Mm00487448_s1	30.405	10.896
T06	Fut4-Mm00487448_s1	29.3939	12.2219	T12H	Fut4-Mm00487448_s1	40	19.6763
T12	Fut4-Mm00487448_s1	29.3493	12.2889	T24H	Fut4-Mm00487448_s1	31.948	12.1697
T18	Fut4-Mm00487448_s1	28.9406	11.6385	T48H	Fut4-Mm00487448_s1	31.425	11.6433
T24	Fut4-Mm00487448_s1	28.3706	10.4353	T72H	Fut4-Mm00487448_s1	31.202	11.4997
T48	Fut4-Mm00487448_s1	29.1899	11.6408
T72	Fut4-Mm00487448_s1	29.8643	12.4605
T0	Fut8-Mm00489789_m1	25.6194	8.38328	T0H	Fut8-Mm00489789_m1	29.575	10.066
T06	Fut8-Mm00489789_m1	25.646	8.47401	T12H	Fut8-Mm00489789_m1	40	19.6763
T12	Fut8-Mm00489789_m1	25.9578	8.89737	T24H	Fut8-Mm00489789_m1	30.025	10.2467
T18	Fut8-Mm00489789_m1	26.0907	8.78857	T48H	Fut8-Mm00489789_m1	29.893	10.1113
T24	Fut8-Mm00489789_m1	26.9391	9.00382	T72H	Fut8-Mm00489789_m1	29.158	9.45567
T48	Fut8-Mm00489789_m1	26.8946	9.34549
T72	Fut8-Mm00489789_m1	26.5541	9.15038
T0	G6pdx-Mm00656735_g1	23.9558	6.7197	T0H	G6pdx-Mm00656735_g1	25.956	6.447
T06	G6pdx-Mm00656735_g1	23.7211	6.54914	T12H	G6pdx-Mm00656735_g1	40	19.6763
T12	G6pdx-Mm00656735_g1	23.9234	6.8629	T24H	G6pdx-Mm00656735_g1	27.104	7.32567
T18	G6pdx-Mm00656735_g1	23.9485	6.64636	T48H	G6pdx-Mm00656735_g1	27.335	7.55333
T24	G6pdx-Mm00656735_g1	24.875	6.93968	T72H	G6pdx-Mm00656735_g1	40	20.2977
T48	G6pdx-Mm00656735_g1	25.2056	7.65654
T72	G6pdx-Mm00656735_g1	25.5199	8.11618
T0	Gaa-Mm00484581_m1	24.4277	7.19162	T0H	Gaa-Mm00484581_m1	27.972	8.463
T06	Gaa-Mm00484581_m1	24.5442	7.37215	T12H	Gaa-Mm00484581_m1	27.827	7.50333
T12	Gaa-Mm00484581_m1	24.9184	7.85792	T24H	Gaa-Mm00484581_m1	27.835	8.05667
T18	Gaa-Mm00484581_m1	25.1425	7.84044	T48H	Gaa-Mm00484581_m1	27.469	7.68733
T24	Gaa-Mm00484581_m1	25.7319	7.79655	T72H	Gaa-Mm00484581_m1	27.37	7.66767
T48	Gaa-Mm00484581_m1	24.4832	6.93415
T72	Gaa-Mm00484581_m1	24.2954	6.89164
T0	Gal3st1-Mm00516830_m1	35.3785	18.1424	T0H	Gal3st1-Mm00516830_m1	36.522	17.013
T06	Gal3st1-Mm00516830_m1	34.639	17.467	T12H	Gal3st1-Mm00516830_m1	40	19.6763
T12	Gal3st1-Mm00516830_m1	28.8841	11.8236	T24H	Gal3st1-Mm00516830_m1	35.939	16.1607
T18	Gal3st1-Mm00516830_m1	34.5774	17.2753	T48H	Gal3st1-Mm00516830_m1	35.66	15.8783
T24	Gal3st1-Mm00516830_m1	35.4573	17.522	T72H	Gal3st1-Mm00516830_m1	35.168	15.4657
T48	Gal3st1-Mm00516830_m1	34.717	17.1679
T72	Gal3st1-Mm00516830_m1	40	22.5963
T0	Galc-Mm00484646_m1	26.0658	8.8297	T0H	Galc-Mm00484646_m1	29.976	10.467
T06	Galc-Mm00484646_m1	26.4219	9.24988	T12H	Galc-Mm00484646_m1	30.826	10.5023
T12	Galc-Mm00484646_m1	26.3584	9.29791	T24H	Galc-Mm00484646_m1	30.69	10.9117
T18	Galc-Mm00484646_m1	26.6989	9.39683	T48H	Galc-Mm00484646_m1	30.899	11.1173
T24	Galc-Mm00484646_m1	27.3926	9.45732	T72H	Galc-Mm00484646_m1	30.412	10.7097
T48	Galc-Mm00484646_m1	26.9322	9.38315
T72	Galc-Mm00484646_m1	26.9322	9.52844
T0	Galk1-Mm00444182_m1	23.7348	6.49868	T0H	Galk1-Mm00444182_m1	27.535	8.026
T06	Galk1-Mm00444182_m1	23.764	6.59204	T12H	Galk1-Mm00444182_m1	40	19.6763
T12	Galk1-Mm00444182_m1	23.6957	6.63522	T24H	Galk1-Mm00444182_m1	27.965	8.18667
T18	Galk1-Mm00444182_m1	23.9408	6.63872	T48H	Galk1-Mm00444182_m1	40	20.2183
T24	Galk1-Mm00444182_m1	24.6832	6.74783	T72H	Galk1-Mm00444182_m1	40	20.2977
T48	Galk1-Mm00444182_m1	24.3201	6.77099
T72	Galk1-Mm00444182_m1	23.7179	6.31421
T0	Galnact2-Mm00513340_m1	24.9889	7.75277	T0H	Galnact2-Mm00513340_m1	28.79	9.281
T06	Galnact2-Mm00513340_m1	24.8176	7.64561	T12H	Galnact2-Mm00513340_m1	29.528	9.20433
T12	Galnact2-Mm00513340_m1	30.3952	13.3347	T24H	Galnact2-Mm00513340_m1	28.684	8.90567
T18	Galnact2-Mm00513340_m1	24.969	7.66695	T48H	Galnact2-Mm00513340_m1	28.994	9.21233
T24	Galnact2-Mm00513340_m1	25.972	8.03667	T72H	Galnact2-Mm00513340_m1	28.568	8.86567
T48	Galnact2-Mm00513340_m1	25.8685	8.31941
T72	Galnact2-Mm00513340_m1	25.5633	8.15959
T0	Galnt10-Mm00506628_m1	24.2366	7.00044	T0H	Galnt10-Mm00506628_m1	26.949	7.44
T06	Galnt10-Mm00506628_m1	23.9486	6.77656	T12H	Galnt10-Mm00506628_m1	40	19.6763
T12	Galnt10-Mm00506628_m1	24.3563	7.29588	T24H	Galnt10-Mm00506628_m1	27.186	7.40767
T18	Galnt10-Mm00506628_m1	24.9445	7.64243	T48H	Galnt10-Mm00506628_m1	40	20.2183
T24	Galnt10-Mm00506628_m1	25.7583	7.82293	T72H	Galnt10-Mm00506628_m1	27.252	7.54967
T48	Galnt10-Mm00506628_m1	25.9358	8.38671
T72	Galnt10-Mm00506628_m1	25.8373	8.43355
T0	Galnt11-Mm00520058_m1	25.9551	8.71895	T0H	Galnt11-Mm00520058_m1	28.284	8.775
T06	Galnt11-Mm00520058_m1	26.0465	8.87451	T12H	Galnt11-Mm00520058_m1	29.863	9.53933
T12	Galnt11-Mm00520058_m1	26.4694	9.40899	T24H	Galnt11-Mm00520058_m1	28.934	9.15567
T18	Galnt11-Mm00520058_m1	26.3465	9.04444	T48H	Galnt11-Mm00520058_m1	28.77	8.98833
T24	Galnt11-Mm00520058_m1	26.932	8.9967	T72H	Galnt11-Mm00520058_m1	28.502	8.79967
T48	Galnt11-Mm00520058_m1	26.5696	9.0205
T72	Galnt11-Mm00520058_m1	26.2086	8.80484
T0	Galnt12-Mm00554567_m1	34.1719	16.9358	T0H	Galnt12-Mm00554567_m1	33.528	14.019
T06	Galnt12-Mm00554567_m1	35.5113	18.3393	T12H	Galnt12-Mm00554567_m1	35.367	15.0433
T12	Galnt12-Mm00554567_m1	40	22.9395	T24H	Galnt12-Mm00554567_m1	33.945	14.1667
T18	Galnt12-Mm00554567_m1	33.3735	16.0714	T48H	Galnt12-Mm00554567_m1	33.046	13.2643
T24	Galnt12-Mm00554567_m1	35.9127	17.9774	T72H	Galnt12-Mm00554567_m1	32.669	12.9667
T48	Galnt12-Mm00554567_m1	34.7804	17.2313
T72	Galnt12-Mm00554567_m1	34.3028	16.899
T0	Galnt1-Mm00489148_m1	24.0692	6.83312	T0H	Galnt1-Mm00489148_m1	27.915	8.406
T06	Galnt1-Mm00489148_m1	24.0603	6.88831	T12H	Galnt1-Mm00489148_m1	28.469	8.14533
T12	Galnt1-Mm00489148_m1	24.221	7.16057	T24H	Galnt1-Mm00489148_m1	27.97	8.19167
T18	Galnt1-Mm00489148_m1	24.1613	6.85922	T48H	Galnt1-Mm00489148_m1	27.924	8.14233
T24	Galnt1-Mm00489148_m1	24.9235	6.98814	T72H	Galnt1-Mm00489148_m1	40	20.2977
T48	Galnt1-Mm00489148_m1	24.5456	6.99652
T72	Galnt1-Mm00489148_m1	24.2213	6.8176
T0	Galnt2-Mm00519810_m1	23.3243	6.08819	T0H	Galnt2-Mm00519810_m1	26.864	7.355
T06	Galnt2-Mm00519810_m1	23.4112	6.23918	T12H	Galnt2-Mm00519810_m1	27.421	7.09733
T12	Galnt2-Mm00519810_m1	23.5997	6.53925	T24H	Galnt2-Mm00519810_m1	26.942	7.16367
T18	Galnt2-Mm00519810_m1	23.9559	6.65381	T48H	Galnt2-Mm00519810_m1	26.512	6.73033
T24	Galnt2-Mm00519810_m1	24.5593	6.62401	T72H	Galnt2-Mm00519810_m1	26.03	6.32767
T48	Galnt2-Mm00519810_m1	23.9726	6.42354
T72	Galnt2-Mm00519810_m1	23.9042	6.50047
T0	Galnt3-Mm00489348_m1	40	22.7639	T0H	Galnt3-Mm00489348_m1	36.978	17.469
T06	Galnt3-Mm00489348_m1	40	22.828	T12H	Galnt3-Mm00489348_m1	36.835	16.5113
T12	Galnt3-Mm00489348_m1	35.844	18.7835	T24H	Galnt3-Mm00489348_m1	34.331	14.5527
T18	Galnt3-Mm00489348_m1	36.9699	19.6678	T48H	Galnt3-Mm00489348_m1	35.343	15.5613
T24	Galnt3-Mm00489348_m1	40	22.0647	T72H	Galnt3-Mm00489348_m1	34.878	15.1757
T48	Galnt3-Mm00489348_m1	40	22.4509
T72	Galnt3-Mm00489348_m1	40	22.5963
T0	Galnt4-Mm00489357_s1	26.1801	8.94398	T0H	Galnt4-Mm00489357_s1	27.929	8.42
T06	Galnt4-Mm00489357_s1	25.8667	8.69467	T12H	Galnt4-Mm00489357_s1	40	19.6763
T12	Galnt4-Mm00489357_s1	25.9348	8.87434	T24H	Galnt4-Mm00489357_s1	27.784	8.00567
T18	Galnt4-Mm00489357_s1	26.0268	8.7247	T48H	Galnt4-Mm00489357_s1	28.058	8.27633
T24	Galnt4-Mm00489357_s1	26.276	8.34067	T72H	Galnt4-Mm00489357_s1	27.975	8.27267
T48	Galnt4-Mm00489357_s1	26.1353	8.58621
T72	Galnt4-Mm00489357_s1	26.0773	8.67353
T0	Galnt5-Mm00556158_m1	32.2471	15.011	T0H	Galnt5-Mm00556158_m1	33.943	14.434
T06	Galnt5-Mm00556158_m1	33.0016	15.8296	T12H	Galnt5-Mm00556158_m1	32.573	12.2493
T12	Galnt5-Mm00556158_m1	34.9214	17.8609	T24H	Galnt5-Mm00556158_m1	31.716	11.9377
T18	Galnt5-Mm00556158_m1	35.1919	17.8898	T48H	Galnt5-Mm00556158_m1	29.961	10.1793
T24	Galnt5-Mm00556158_m1	31.9376	14.0023	T72H	Galnt5-Mm00556158_m1	29.964	10.2617
T48	Galnt5-Mm00556158_m1	30.7532	13.2042
T72	Galnt5-Mm00556158_m1	27.7533	10.3495
T0	Galnt6-Mm00552578_m1	28.4285	11.1924	T0H	Galnt6-Mm00552578_m1	28.604	9.095
T06	Galnt6-Mm00552578_m1	28.6917	11.5197	T12H	Galnt6-Mm00552578_m1	28.337	8.01333
T12	Galnt6-Mm00552578_m1	27.9949	10.9344	T24H	Galnt6-Mm00552578_m1	28.016	8.23767
T18	Galnt6-Mm00552578_m1	28.377	11.0749	T48H	Galnt6-Mm00552578_m1	28.702	8.92033
T24	Galnt6-Mm00552578_m1	27.962	10.0267	T72H	Galnt6-Mm00552578_m1	29.106	9.40367
T48	Galnt6-Mm00552578_m1	23.6405	6.09146
T72	Galnt6-Mm00552578_m1	23.762	6.35832
T0	Galnt7-Mm00519998_m1	25.9927	8.75659	T0H	Galnt7-Mm00519998_m1	29.921	10.412
T06	Galnt7-Mm00519998_m1	25.5613	8.38925	T12H	Galnt7-Mm00519998_m1	31.698	11.3743
T12	Galnt7-Mm00519998_m1	25.7828	8.72239	T24H	Galnt7-Mm00519998_m1	30.284	10.5057
T18	Galnt7-Mm00519998_m1	26.1345	8.83239	T48H	Galnt7-Mm00519998_m1	30.935	11.1533
T24	Galnt7-Mm00519998_m1	26.9216	8.98629	T72H	Galnt7-Mm00519998_m1	30.321	10.6187
T48	Galnt7-Mm00519998_m1	26.9424	9.39331
T72	Galnt7-Mm00519998_m1	26.8098	9.40605
T0	Galntl1-Mm00506257_m1	35.7705	18.5344	T0H	Galntl1-Mm00506257_m1	33.966	14.457
T06	Galntl1-Mm00506257_m1	35.9459	18.7739	T12H	Galntl1-Mm00506257_m1	34.24	13.9163
T12	Galntl1-Mm00506257_m1	36.5394	19.4789	T24H	Galntl1-Mm00506257_m1	33.526	13.7477
T18	Galntl1-Mm00506257_m1	34.95	17.6479	T48H	Galntl1-Mm00506257_m1	34.44	14.6583
T24	Galntl1-Mm00506257_m1	34.415	16.4797	T72H	Galntl1-Mm00506257_m1	32.732	13.0297
T48	Galntl1-Mm00506257_m1	32.3943	14.8452
T72	Galntl1-Mm00506257_m1	31.5667	14.163
T0	Galt-Mm00489459_g1	27.9459	10.7098	T0H	Galt-Mm00489459_g1	30.613	11.104
T06	Galt-Mm00489459_g1	28.1058	10.9338	T12H	Galt-Mm00489459_g1	31.952	11.6283
T12	Galt-Mm00489459_g1	28.1193	11.0588	T24H	Galt-Mm00489459_g1	31.146	11.3677
T18	Galt-Mm00489459_g1	28.4986	11.1965	T48H	Galt-Mm00489459_g1	30.331	10.5493
T24	Galt-Mm00489459_g1	28.9594	11.0241	T72H	Galt-Mm00489459_g1	29.935	10.2327
T48	Galt-Mm00489459_g1	28.9814	11.4323
T72	Galt-Mm00489459_g1	28.6095	11.2058
T0	Ganab-Mm00484541_m1	24.845	7.60888	T0H	Ganab-Mm00484541_m1	26.018	6.509
T06	Ganab-Mm00484541_m1	24.8558	7.68377	T12H	Ganab-Mm00484541_m1	26.803	6.47933
T12	Ganab-Mm00484541_m1	24.736	7.67551	T24H	Ganab-Mm00484541_m1	26.151	6.37267
T18	Ganab-Mm00484541_m1	24.9582	7.65616	T48H	Ganab-Mm00484541_m1	26.536	6.75433
T24	Ganab-Mm00484541_m1	25.6938	7.7585	T72H	Ganab-Mm00484541_m1	26.31	6.60767
T48	Ganab-Mm00484541_m1	25.3057	7.75663
T72	Ganab-Mm00484541_m1	25.2807	7.87696
T0	Ganc-Mm00554389_m1	27.1867	9.95058	T0H	Ganc-Mm00554389_m1	29.879	10.37
T06	Ganc-Mm00554389_m1	27.4957	10.3237	T12H	Ganc-Mm00554389_m1	31.286	10.9623
T12	Ganc-Mm00554389_m1	27.2631	10.2026	T24H	Ganc-Mm00554389_m1	30.408	10.6297
T18	Ganc-Mm00554389_m1	27.528	10.2259	T48H	Ganc-Mm00554389_m1	29.931	10.1493
T24	Ganc-Mm00554389_m1	27.9236	9.98824	T72H	Ganc-Mm00554389_m1	29.94	10.2377
T48	Ganc-Mm00554389_m1	27.1058	9.55677
T72	Ganc-Mm00554389_m1	26.7213	9.31757
T0	GAPDH-Mm99999915_g1	17.5487	0.312533	T0H	Gapdh-Mm99999915_g1	20.163	0.654
T06	GAPDH-Mm99999915_g1	17.5575	0.385451	T12H	Gapdh-Mm99999915_g1	20.923	0.599333
T12	GAPDH-Mm99999915_g1	17.1353	0.0748815	T24H	Gapdh-Mm99999915_g1	20.448	0.669667
T18	GAPDH-Mm99999915_g1	17.3852	0.083065	T48H	Gapdh-Mm99999915_g1	20.07	0.288333
T24	GAPDH-Mm99999915_g1	17.956	0.0206616	T72H	Gapdh-Mm99999915_g1	20.36	0.657667
T48	GAPDH-Mm99999915_g1	17.3096	-0.239521
T72	GAPDH-Mm99999915_g1	16.8163	-0.587416
T0	Gba2-Mm00554547_m1	28.2479	11.0118	T0H	Gba2-Mm00554547_m1	29.349	9.84
T06	Gba2-Mm00554547_m1	28.7546	11.5826	T12H	Gba2-Mm00554547_m1	30.494	10.1703
T12	Gba2-Mm00554547_m1	28.3797	11.3193	T24H	Gba2-Mm00554547_m1	29.912	10.1337
T18	Gba2-Mm00554547_m1	28.3248	11.0228	T48H	Gba2-Mm00554547_m1	29.956	10.1743
T24	Gba2-Mm00554547_m1	28.9696	11.0343	T72H	Gba2-Mm00554547_m1	29.374	9.67167
T48	Gba2-Mm00554547_m1	28.3148	10.7657
T72	Gba2-Mm00554547_m1	28.3603	10.9566
T0	Gba-Mm00484700_m1	24.7141	7.47795	T0H	Gba-Mm00484700_m1	40	20.491
T06	Gba-Mm00484700_m1	24.6434	7.47144	T12H	Gba-Mm00484700_m1	40	19.6763
T12	Gba-Mm00484700_m1	24.9392	7.87872	T24H	Gba-Mm00484700_m1	28.989	9.21067
T18	Gba-Mm00484700_m1	25.3169	8.01485	T48H	Gba-Mm00484700_m1	28.938	9.15633
T24	Gba-Mm00484700_m1	25.9688	8.0335	T72H	Gba-Mm00484700_m1	28.678	8.97567
T48	Gba-Mm00484700_m1	25.5548	8.00572
T72	Gba-Mm00484700_m1	25.2835	7.87972
T0	Gbgt1-Mm00507367_m1	33.9225	16.6864	T0H	Gbgt1-Mm00507367_m1	35.608	16.099
T06	Gbgt1-Mm00507367_m1	33.9435	16.7715	T12H	Gbgt1-Mm00507367_m1	36.959	16.6353
T12	Gbgt1-Mm00507367_m1	40	22.9395	T24H	Gbgt1-Mm00507367_m1	32.991	13.2127
T18	Gbgt1-Mm00507367_m1	35.4433	18.1412	T48H	Gbgt1-Mm00507367_m1	34.788	15.0063
T24	Gbgt1-Mm00507367_m1	35.4653	17.53	T72H	Gbgt1-Mm00507367_m1	32.847	13.1447
T48	Gbgt1-Mm00507367_m1	40	22.4509
T72	Gbgt1-Mm00507367_m1	40	22.5963
T0	Gcnt2-Mm00727680_s1	30.799	13.5628	T0H	Gcnt2-Mm00727680_s1	31.657	12.148
T06	Gcnt2-Mm00727680_s1	31.3818	14.2098	T12H	Gcnt2-Mm00727680_s1	32.723	12.3993
T12	Gcnt2-Mm00727680_s1	30.9355	13.875	T24H	Gcnt2-Mm00727680_s1	30.926	11.1477
T18	Gcnt2-Mm00727680_s1	29.9672	12.6651	T48H	Gcnt2-Mm00727680_s1	31.308	11.5263
T24	Gcnt2-Mm00727680_s1	29.538	11.6027	T72H	Gcnt2-Mm00727680_s1	31.445	11.7427
T48	Gcnt2-Mm00727680_s1	30.4427	12.8936
T72	Gcnt2-Mm00727680_s1	30.9809	13.5771
T0	Gcnt3-Mm00511233_m1	31.3141	14.078	T0H	Gcnt3-Mm00511233_m1	35.272	15.763
T06	Gcnt3-Mm00511233_m1	32.8607	15.6887	T12H	Gcnt3-Mm00511233_m1	36.944	16.6203
T12	Gcnt3-Mm00511233_m1	32.3419	15.2814	T24H	Gcnt3-Mm00511233_m1	35.152	15.3737
T18	Gcnt3-Mm00511233_m1	32.9712	15.6691	T48H	Gcnt3-Mm00511233_m1	35.269	15.4873
T24	Gcnt3-Mm00511233_m1	33.9156	15.9803	T72H	Gcnt3-Mm00511233_m1	35.337	15.6347
T48	Gcnt3-Mm00511233_m1	33.9567	16.4077
T72	Gcnt3-Mm00511233_m1	34.2286	16.8249
T0	Gcs1-Mm00498596_g1	25.1409	7.90476	T0H	Gcs1-Mm00498596_g1	28.397	8.888
T06	Gcs1-Mm00498596_g1	24.9334	7.76136	T12H	Gcs1-Mm00498596_g1	28.955	8.63133
T12	Gcs1-Mm00498596_g1	24.8926	7.83217	T24H	Gcs1-Mm00498596_g1	28.499	8.72067
T18	Gcs1-Mm00498596_g1	25.2568	7.95473	T48H	Gcs1-Mm00498596_g1	28.393	8.61133
T24	Gcs1-Mm00498596_g1	25.9513	8.01593	T72H	Gcs1-Mm00498596_g1	28.22	8.51767
T48	Gcs1-Mm00498596_g1	25.5725	8.02339
T72	Gcs1-Mm00498596_g1	25.6204	8.21666
T0	Ggta1-Mm00494600_m1	30.9417	13.7056	T0H	Ggta1-Mm00494600_m1	31.903	12.394
T06	Ggta1-Mm00494600_m1	31.7728	14.6008	T12H	Ggta1-Mm00494600_m1	33.948	13.6243
T12	Ggta1-Mm00494600_m1	31.8621	14.8017	T24H	Ggta1-Mm00494600_m1	32.726	12.9477
T18	Ggta1-Mm00494600_m1	31.7132	14.4111	T48H	Ggta1-Mm00494600_m1	32.828	13.0463
T24	Ggta1-Mm00494600_m1	32.9163	14.981	T72H	Ggta1-Mm00494600_m1	32.789	13.0867
T48	Ggta1-Mm00494600_m1	31.695	14.1459
T72	Ggta1-Mm00494600_m1	30.9605	13.5567
T0	Gla-Mm00516323_m1	26.4554	9.21924	T0H	Gla-Mm00516323_m1	30.298	10.789
T06	Gla-Mm00516323_m1	26.382	9.21002	T12H	Gla-Mm00516323_m1	30.935	10.6113
T12	Gla-Mm00516323_m1	26.9173	9.85682	T24H	Gla-Mm00516323_m1	30.345	10.5667
T18	Gla-Mm00516323_m1	26.8292	9.5271	T48H	Gla-Mm00516323_m1	30.26	10.4783
T24	Gla-Mm00516323_m1	27.9586	10.0233	T72H	Gla-Mm00516323_m1	29.777	10.0747
T48	Gla-Mm00516323_m1	27.9549	10.4058
T72	Gla-Mm00516323_m1	27.954	10.5502
T0	Glb1-Mm00515342_m1	24.7253	7.48915	T0H	Glb1-Mm00515342_m1	28.354	8.845
T06	Glb1-Mm00515342_m1	24.6066	7.4346	T12H	Glb1-Mm00515342_m1	40	19.6763
T12	Glb1-Mm00515342_m1	24.9556	7.89518	T24H	Glb1-Mm00515342_m1	28.97	9.19167
T18	Glb1-Mm00515342_m1	25.0234	7.72128	T48H	Glb1-Mm00515342_m1	28.932	9.15033
T24	Glb1-Mm00515342_m1	25.7135	7.77822	T72H	Glb1-Mm00515342_m1	28.274	8.57167
T48	Glb1-Mm00515342_m1	25.4405	7.89142
T72	Glb1-Mm00515342_m1	25.5269	8.12317
T0	Glg1-Mm00486029_m1	22.2378	5.00172	T0H	Glg1-Mm00486029_m1	24.931	5.422
T06	Glg1-Mm00486029_m1	22.218	5.04605	T12H	Glg1-Mm00486029_m1	25.813	5.48933
T12	Glg1-Mm00486029_m1	22.2565	5.19604	T24H	Glg1-Mm00486029_m1	25.154	5.37567
T18	Glg1-Mm00486029_m1	22.4975	5.19541	T48H	Glg1-Mm00486029_m1	25.231	5.44933
T24	Glg1-Mm00486029_m1	22.9676	5.03226	T72H	Glg1-Mm00486029_m1	24.947	5.24467
T48	Glg1-Mm00486029_m1	22.5134	4.96429
T72	Glg1-Mm00486029_m1	22.3498	4.94606
T0	Glt8d1-Mm00512950_m1	25.3025	8.06642	T0H	Glt8d1-Mm00512950_m1	28.415	8.906
T06	Glt8d1-Mm00512950_m1	25.5162	8.34422	T12H	Glt8d1-Mm00512950_m1	29.346	9.02233
T12	Glt8d1-Mm00512950_m1	25.4947	8.4342	T24H	Glt8d1-Mm00512950_m1	28.986	9.20767
T18	Glt8d1-Mm00512950_m1	25.3942	8.09211	T48H	Glt8d1-Mm00512950_m1	28.9	9.11833
T24	Glt8d1-Mm00512950_m1	25.9115	7.97618	T72H	Glt8d1-Mm00512950_m1	28.52	8.81767
T48	Glt8d1-Mm00512950_m1	25.4746	7.92558
T72	Glt8d1-Mm00512950_m1	25.6132	8.20949
T0	Gmds-Mm00461343_m1	26.5291	9.29299	T0H	Gmds-Mm00461343_m1	30.333	10.824
T06	Gmds-Mm00461343_m1	26.1163	8.94434	T12H	Gmds-Mm00461343_m1	31.6	11.2763
T12	Gmds-Mm00461343_m1	40	22.9395	T24H	Gmds-Mm00461343_m1	30.913	11.1347
T18	Gmds-Mm00461343_m1	26.9939	9.69179	T48H	Gmds-Mm00461343_m1	31.257	11.4753
T24	Gmds-Mm00461343_m1	27.9921	10.0567	T72H	Gmds-Mm00461343_m1	30.969	11.2667
T48	Gmds-Mm00461343_m1	27.9399	10.3908
T72	Gmds-Mm00461343_m1	28.4426	11.0389
T0	Gmppa-Mm00505084_m1	25.1542	7.91812	T0H	Gmppa-Mm00505084_m1	27.871	8.362
T06	Gmppa-Mm00505084_m1	25.1191	7.94711	T12H	Gmppa-Mm00505084_m1	28.653	8.32933
T12	Gmppa-Mm00505084_m1	25.2191	8.15864	T24H	Gmppa-Mm00505084_m1	27.956	8.17767
T18	Gmppa-Mm00505084_m1	25.1944	7.89231	T48H	Gmppa-Mm00505084_m1	27.947	8.16533
T24	Gmppa-Mm00505084_m1	25.9536	8.0183	T72H	Gmppa-Mm00505084_m1	27.709	8.00667
T48	Gmppa-Mm00505084_m1	25.3763	7.82725
T72	Gmppa-Mm00505084_m1	25.1423	7.73861
T0	Gmppb-Mm00626032_g1	26.1572	8.92105
T06	Gmppb-Mm00626032_g1	25.1746	8.0026
T12	Gmppb-Mm00626032_g1	25.9525	8.89205
T18	Gmppb-Mm00626032_g1	26.2818	8.97973
T24	Gmppb-Mm00626032_g1	26.9252	8.98987
T48	Gmppb-Mm00626032_g1	27.189	9.63992
T72	Gmppb-Mm00626032_g1	26.9734	9.56963
T0	Gne-Mm00450174_m1	26.6978	9.46168	T0H	Gne-Mm00450174_m1	28.461	8.952
T06	Gne-Mm00450174_m1	26.2079	9.03585	T12H	Gne-Mm00450174_m1	29.72	9.39633
T12	Gne-Mm00450174_m1	26.6719	9.61147	T24H	Gne-Mm00450174_m1	29.038	9.25967
T18	Gne-Mm00450174_m1	26.7188	9.41666	T48H	Gne-Mm00450174_m1	28.93	9.14833
T24	Gne-Mm00450174_m1	27.5138	9.57844	T72H	Gne-Mm00450174_m1	28.542	8.83967
T48	Gne-Mm00450174_m1	27.6444	10.0953
T72	Gne-Mm00450174_m1	26.9633	9.55953
T0	Gnpnat1-Mm00834602_mH	25.0324	7.79632	T0H	Gnpnat1-Mm00834602_mH	28.941	9.432
T06	Gnpnat1-Mm00834602_mH	24.5301	7.35808	T12H	Gnpnat1-Mm00834602_mH	29.249	8.92533
T12	Gnpnat1-Mm00834602_mH	25.1315	8.07101	T24H	Gnpnat1-Mm00834602_mH	28.861	9.08267
T18	Gnpnat1-Mm00834602_mH	25.2028	7.90071	T48H	Gnpnat1-Mm00834602_mH	28.91	9.12833
T24	Gnpnat1-Mm00834602_mH	25.9416	8.00629	T72H	Gnpnat1-Mm00834602_mH	28.466	8.76367
T48	Gnpnat1-Mm00834602_mH	25.3052	7.75615
T72	Gnpnat1-Mm00834602_mH	25.5436	8.13991
T0	Gpaa1-Mm00494721_g1	24.5262	7.29011	T0H	Gpaa1-Mm00494721_g1	27.656	8.147
T06	Gpaa1-Mm00494721_g1	24.4898	7.31777	T12H	Gpaa1-Mm00494721_g1	28.4	8.07633
T12	Gpaa1-Mm00494721_g1	23.9675	6.90706	T24H	Gpaa1-Mm00494721_g1	27.802	8.02367
T18	Gpaa1-Mm00494721_g1	24.4065	7.10441	T48H	Gpaa1-Mm00494721_g1	27.957	8.17533
T24	Gpaa1-Mm00494721_g1	24.9656	7.03024	T72H	Gpaa1-Mm00494721_g1	27.604	7.90167
T48	Gpaa1-Mm00494721_g1	24.6506	7.10158
T72	Gpaa1-Mm00494721_g1	24.3885	6.98475
T0	Gusb-Mm00446953_m1	24.7137	7.47756	T0H	Gusb-Mm00446953_m1	27.466	7.957
T06	Gusb-Mm00446953_m1	24.4834	7.31137	T12H	Gusb-Mm00446953_m1	28.768	8.44433
T12	Gusb-Mm00446953_m1	24.9387	7.87829	T24H	Gusb-Mm00446953_m1	27.94	8.16167
T18	Gusb-Mm00446953_m1	24.9018	7.59972	T48H	Gusb-Mm00446953_m1	27.856	8.07433
T24	Gusb-Mm00446953_m1	25.7267	7.79137	T72H	Gusb-Mm00446953_m1	27.225	7.52267
T48	Gusb-Mm00446953_m1	25.7913	8.24227
T72	Gusb-Mm00446953_m1	25.5767	8.17299
T0	Gyltl1b-Mm00554376_m1	33.6493	16.4132	T0H	Gyltl1b-Mm00554376_m1	34.499	14.99
T06	Gyltl1b-Mm00554376_m1	34.6629	17.4909	T12H	Gyltl1b-Mm00554376_m1	37.021	16.6973
T12	Gyltl1b-Mm00554376_m1	33.6782	16.6177	T24H	Gyltl1b-Mm00554376_m1	36.408	16.6297
T18	Gyltl1b-Mm00554376_m1	33.2057	15.9036	T48H	Gyltl1b-Mm00554376_m1	40	20.2183
T24	Gyltl1b-Mm00554376_m1	33.9618	16.0265	T72H	Gyltl1b-Mm00554376_m1	35.916	16.2137
T48	Gyltl1b-Mm00554376_m1	34.4234	16.8744
T72	Gyltl1b-Mm00554376_m1	34.5197	17.116
T0	Has1-Mm00468496_m1	24.9282	7.69205	T0H	Has1-Mm00468496_m1	33.677	14.168
T06	Has1-Mm00468496_m1	24.9524	7.78042	T12H	Has1-Mm00468496_m1	32.393	12.0693
T12	Has1-Mm00468496_m1	25.1378	8.07736	T24H	Has1-Mm00468496_m1	40	20.2217
T18	Has1-Mm00468496_m1	25.6609	8.35876	T48H	Has1-Mm00468496_m1	31.737	11.9553
T24	Has1-Mm00468496_m1	26.4605	8.52515	T72H	Has1-Mm00468496_m1	30.962	11.2597
T48	Has1-Mm00468496_m1	26.1221	8.57306
T72	Has1-Mm00468496_m1	25.8186	8.41487
T0	Has2-Mm00515089_m1	26.2153	8.97918	T0H	Has2-Mm00515089_m1	30.01	10.501
T06	Has2-Mm00515089_m1	25.4631	8.29106	T12H	Has2-Mm00515089_m1	40	19.6763
T12	Has2-Mm00515089_m1	25.9504	8.88999	T24H	Has2-Mm00515089_m1	28.438	8.65967
T18	Has2-Mm00515089_m1	26.6573	9.35518	T48H	Has2-Mm00515089_m1	40	20.2183
T24	Has2-Mm00515089_m1	27.594	9.65863	T72H	Has2-Mm00515089_m1	28.627	8.92467
T48	Has2-Mm00515089_m1	27.4872	9.93813
T72	Has2-Mm00515089_m1	27.2257	9.82196
T0	Has3-Mm00515091_m1	40	22.7639	T0H	Has3-Mm00515091_m1	40	20.491
T06	Has3-Mm00515091_m1	36.9772	19.8052	T12H	Has3-Mm00515091_m1	40	19.6763
T12	Has3-Mm00515091_m1	40	22.9395	T24H	Has3-Mm00515091_m1	40	20.2217
T18	Has3-Mm00515091_m1	40	22.6979	T48H	Has3-Mm00515091_m1	36.422	16.6403
T24	Has3-Mm00515091_m1	40	22.0647	T72H	Has3-Mm00515091_m1	36.975	17.2727
T48	Has3-Mm00515091_m1	40	22.4509
T72	Has3-Mm00515091_m1	40	22.5963
T0	Hexa-Mm00599877_m1	23.2769	6.04076	T0H	Hexa-Mm00599877_m1	29.385	9.876
T06	Hexa-Mm00599877_m1	23.403	6.23101	T12H	Hexa-Mm00599877_m1	28.96	8.63633
T12	Hexa-Mm00599877_m1	23.4576	6.39717	T24H	Hexa-Mm00599877_m1	28.092	8.31367
T18	Hexa-Mm00599877_m1	23.9228	6.62066	T48H	Hexa-Mm00599877_m1	27.396	7.61433
T24	Hexa-Mm00599877_m1	24.5386	6.60327	T72H	Hexa-Mm00599877_m1	26.973	7.27067
T48	Hexa-Mm00599877_m1	23.9772	6.42812
T72	Hexa-Mm00599877_m1	23.3037	5.89993
T0	Hexb-Mm00599880_m1	24.2871	7.05093	T0H	Hexb-Mm00599880_m1	29.639	10.13
T06	Hexb-Mm00599880_m1	24.4104	7.23845	T12H	Hexb-Mm00599880_m1	31.169	10.8453
T12	Hexb-Mm00599880_m1	24.6152	7.55472	T24H	Hexb-Mm00599880_m1	29.936	10.1577
T18	Hexb-Mm00599880_m1	24.8226	7.52055	T48H	Hexb-Mm00599880_m1	30.374	10.5923
T24	Hexb-Mm00599880_m1	25.7698	7.8345	T72H	Hexb-Mm00599880_m1	29.567	9.86467
T48	Hexb-Mm00599880_m1	25.6438	8.09471
T72	Hexb-Mm00599880_m1	25.9314	8.52768
T0	Hpse-Mm00461768_m1	26.4866	9.2505	T0H	Hpse-Mm00461768_m1	32.901	13.392
T06	Hpse-Mm00461768_m1	26.5896	9.41764	T12H	Hpse-Mm00461768_m1	32.595	12.2713
T12	Hpse-Mm00461768_m1	26.458	9.39755	T24H	Hpse-Mm00461768_m1	32.875	13.0967
T18	Hpse-Mm00461768_m1	26.1779	8.87582	T48H	Hpse-Mm00461768_m1	32.947	13.1653
T24	Hpse-Mm00461768_m1	27.0697	9.13433	T72H	Hpse-Mm00461768_m1	31.406	11.7037
T48	Hpse-Mm00461768_m1	26.6765	9.1274
T72	Hpse-Mm00461768_m1	26.952	9.5483
T0	Hs2st1-Mm00478684_m1	23.9567	6.72058	T0H	Hs2st1-Mm00478684_m1	24.922	5.413
T06	Hs2st1-Mm00478684_m1	23.7955	6.62349	T12H	Hs2st1-Mm00478684_m1	26.335	6.01133
T12	Hs2st1-Mm00478684_m1	23.9525	6.89206	T24H	Hs2st1-Mm00478684_m1	25.67	5.89167
T18	Hs2st1-Mm00478684_m1	24.0867	6.78462	T48H	Hs2st1-Mm00478684_m1	26.037	6.25533
T24	Hs2st1-Mm00478684_m1	24.6549	6.71955	T72H	Hs2st1-Mm00478684_m1	25.927	6.22467
T48	Hs2st1-Mm00478684_m1	24.23	6.68089
T72	Hs2st1-Mm00478684_m1	24.1996	6.79592
T0	Hs3st3a1-Mm00780907_s1	30.2348	12.9987	T0H	Hs3st3a1-Mm00780907_s1	32.759	13.25
T06	Hs3st3a1-Mm00780907_s1	31.1979	14.0259	T12H	Hs3st3a1-Mm00780907_s1	34.912	14.5883
T12	Hs3st3a1-Mm00780907_s1	30.9402	13.8797	T24H	Hs3st3a1-Mm00780907_s1	32.66	12.8817
T18	Hs3st3a1-Mm00780907_s1	30.4317	13.1296	T48H	Hs3st3a1-Mm00780907_s1	32.186	12.4043
T24	Hs3st3a1-Mm00780907_s1	29.9146	11.9792	T72H	Hs3st3a1-Mm00780907_s1	37.036	17.3337
T48	Hs3st3a1-Mm00780907_s1	30.2867	12.7377
T72	Hs3st3a1-Mm00780907_s1	31.2774	13.8736
T0	Hs3st3b1-Mm00479621_m1	31.5896	14.3535	T0H	Hs3st3b1-Mm00479621_m1	30.883	11.374
T06	Hs3st3b1-Mm00479621_m1	28.9764	11.8044	T12H	Hs3st3b1-Mm00479621_m1	31.965	11.6413
T12	Hs3st3b1-Mm00479621_m1	29.6684	12.608	T24H	Hs3st3b1-Mm00479621_m1	31.364	11.5857
T18	Hs3st3b1-Mm00479621_m1	30.2379	12.9359	T48H	Hs3st3b1-Mm00479621_m1	31.624	11.8423
T24	Hs3st3b1-Mm00479621_m1	31.9455	14.0102	T72H	Hs3st3b1-Mm00479621_m1	31.571	11.8687
T48	Hs3st3b1-Mm00479621_m1	31.7472	14.1982
T72	Hs3st3b1-Mm00479621_m1	31.1102	13.7065
T0	Hs6st2-Mm00479296_m1	35.5616	18.3255	T0H	Hs6st2-Mm00479296_m1	29.493	9.984
T06	Hs6st2-Mm00479296_m1	40	22.828	T12H	Hs6st2-Mm00479296_m1	31.745	11.4213
T12	Hs6st2-Mm00479296_m1	40	22.9395	T24H	Hs6st2-Mm00479296_m1	30.133	10.3547
T18	Hs6st2-Mm00479296_m1	40	22.6979	T48H	Hs6st2-Mm00479296_m1	29.97	10.1883
T24	Hs6st2-Mm00479296_m1	35.9446	18.0093	T72H	Hs6st2-Mm00479296_m1	30.22	10.5177
T48	Hs6st2-Mm00479296_m1	40	22.4509
T72	Hs6st2-Mm00479296_m1	40	22.5963
T0	Hyal1-Mm00476206_m1	29.0936	11.8575	T0H	Hyal1-Mm00476206_m1	29.872	10.363
T06	Hyal1-Mm00476206_m1	29.105	11.933	T12H	Hyal1-Mm00476206_m1	30.036	9.71233
T12	Hyal1-Mm00476206_m1	28.9519	11.8914	T24H	Hyal1-Mm00476206_m1	29.906	10.1277
T18	Hyal1-Mm00476206_m1	29.1549	11.8528	T48H	Hyal1-Mm00476206_m1	30.19	10.4083
T24	Hyal1-Mm00476206_m1	29.6537	11.7184	T72H	Hyal1-Mm00476206_m1	29.658	9.95567
T48	Hyal1-Mm00476206_m1	28.3192	10.7701
T72	Hyal1-Mm00476206_m1	28.5841	11.1803
T0	Hyal2-Mm00477731_m1	24.9653	7.72919	T0H	Hyal2-Mm00477731_m1	27.961	8.452
T06	Hyal2-Mm00477731_m1	24.7147	7.54273	T12H	Hyal2-Mm00477731_m1	28.267	7.94333
T12	Hyal2-Mm00477731_m1	25.2086	8.1481	T24H	Hyal2-Mm00477731_m1	27.926	8.14767
T18	Hyal2-Mm00477731_m1	25.071	7.76892	T48H	Hyal2-Mm00477731_m1	40	20.2183
T24	Hyal2-Mm00477731_m1	25.9656	8.03029	T72H	Hyal2-Mm00477731_m1	40	20.2977
T48	Hyal2-Mm00477731_m1	25.8275	8.27847
T72	Hyal2-Mm00477731_m1	25.4966	8.09291
T0	Hyal3-Mm00662097_m1	33.0776	15.8415	T0H	Hyal3-Mm00662097_m1	36.196	16.687
T06	Hyal3-Mm00662097_m1	32.2168	15.0448	T12H	Hyal3-Mm00662097_m1	36.374	16.0503
T12	Hyal3-Mm00662097_m1	32.7164	15.656	T24H	Hyal3-Mm00662097_m1	35.94	16.1617
T18	Hyal3-Mm00662097_m1	32.9679	15.6658	T48H	Hyal3-Mm00662097_m1	34.577	14.7953
T24	Hyal3-Mm00662097_m1	33.9391	16.0038	T72H	Hyal3-Mm00662097_m1	34.3	14.5977
T48	Hyal3-Mm00662097_m1	32.9004	15.3513
T72	Hyal3-Mm00662097_m1	32.7108	15.3071
T0	Icam2-Mm00494862_m1	40	22.7639	T0H	Icam2-Mm00494862_m1	35.931	16.422
T06	Icam2-Mm00494862_m1	40	22.828	T12H	Icam2-Mm00494862_m1	35.719	15.3953
T12	Icam2-Mm00494862_m1	40	22.9395	T24H	Icam2-Mm00494862_m1	34.254	14.4757
T18	Icam2-Mm00494862_m1	35.9195	18.6174	T48H	Icam2-Mm00494862_m1	34.902	15.1203
T24	Icam2-Mm00494862_m1	40	22.0647	T72H	Icam2-Mm00494862_m1	33.62	13.9177
T48	Icam2-Mm00494862_m1	35.6545	18.1054
T72	Icam2-Mm00494862_m1	34.626	17.2222
T0	Idua-Mm00515143_m1	29.6055	12.3694	T0H	Idua-Mm00515143_m1	34.682	15.173
T06	Idua-Mm00515143_m1	30.0214	12.8494	T12H	Idua-Mm00515143_m1	34.864	14.5403
T12	Idua-Mm00515143_m1	29.9431	12.8827	T24H	Idua-Mm00515143_m1	34.967	15.1887
T18	Idua-Mm00515143_m1	30.2468	12.9447	T48H	Idua-Mm00515143_m1	34.781	14.9993
T24	Idua-Mm00515143_m1	30.948	13.0126	T72H	Idua-Mm00515143_m1	33.801	14.0987
T48	Idua-Mm00515143_m1	30.0443	12.4952
T72	Idua-Mm00515143_m1	29.9567	12.553
T0	Itga11-Mm00723741_m1	30.2508	13.0147	T0H	Itga11-Mm00723741_m1	36.945	17.436
T06	Itga11-Mm00723741_m1	30.9309	13.7589	T12H	Itga11-Mm00723741_m1	33.383	13.0593
T12	Itga11-Mm00723741_m1	31.6212	14.5607	T24H	Itga11-Mm00723741_m1	31.891	12.1127
T18	Itga11-Mm00723741_m1	31.5297	14.2276	T48H	Itga11-Mm00723741_m1	30.56	10.7783
T24	Itga11-Mm00723741_m1	32.4716	14.5363	T72H	Itga11-Mm00723741_m1	28.833	9.13067
T48	Itga11-Mm00723741_m1	31.9258	14.3767
T72	Itga11-Mm00723741_m1	31.9693	14.5655
T0	Itga2b-Mm00439768_m1	29.7244	12.4883	T0H	Itga2b-Mm00439768_m1	33.117	13.608
T06	Itga2b-Mm00439768_m1	30.6687	13.4967	T12H	Itga2b-Mm00439768_m1	32.865	12.5413
T12	Itga2b-Mm00439768_m1	29.9361	12.8757	T24H	Itga2b-Mm00439768_m1	32.732	12.9537
T18	Itga2b-Mm00439768_m1	30.885	13.5829	T48H	Itga2b-Mm00439768_m1	31.932	12.1503
T24	Itga2b-Mm00439768_m1	31.4584	13.5231	T72H	Itga2b-Mm00439768_m1	31.503	11.8007
T48	Itga2b-Mm00439768_m1	29.9603	12.4113
T72	Itga2b-Mm00439768_m1	29.4452	12.0415
T0	Itga2-Mm00434371_m1	35.9957	18.7596	T0H	Itga2-Mm00434371_m1	32.959	13.45
T06	Itga2-Mm00434371_m1	35.708	18.536	T12H	Itga2-Mm00434371_m1	33.478	13.1543
T12	Itga2-Mm00434371_m1	40	22.9395	T24H	Itga2-Mm00434371_m1	32.908	13.1297
T18	Itga2-Mm00434371_m1	35.9626	18.6605	T48H	Itga2-Mm00434371_m1	33.621	13.8393
T24	Itga2-Mm00434371_m1	40	22.0647	T72H	Itga2-Mm00434371_m1	32.952	13.2497
T48	Itga2-Mm00434371_m1	35.3544	17.8053
T72	Itga2-Mm00434371_m1	35.2753	17.8716
T0	Itga3-Mm00442890_m1	23.9323	6.69613	T0H	Itga3-Mm00442890_m1	27.328	7.819
T06	Itga3-Mm00442890_m1	23.5435	6.37155	T12H	Itga3-Mm00442890_m1	29.969	9.64533
T12	Itga3-Mm00442890_m1	23.9589	6.89847	T24H	Itga3-Mm00442890_m1	28.94	9.16167
T18	Itga3-Mm00442890_m1	24.1843	6.88219	T48H	Itga3-Mm00442890_m1	28.751	8.96933
T24	Itga3-Mm00442890_m1	25.2243	7.28893	T72H	Itga3-Mm00442890_m1	28.796	9.09367
T48	Itga3-Mm00442890_m1	25.5947	8.04567
T72	Itga3-Mm00442890_m1	26.1604	8.75668
T0	Itga4-Mm00439770_m1	29.9335	12.6974	T0H	Itga4-Mm00439770_m1	33.54	14.031
T06	Itga4-Mm00439770_m1	29.5704	12.3984	T12H	Itga4-Mm00439770_m1	33.295	12.9713
T12	Itga4-Mm00439770_m1	28.9554	11.895	T24H	Itga4-Mm00439770_m1	31.956	12.1777
T18	Itga4-Mm00439770_m1	28.785	11.4829	T48H	Itga4-Mm00439770_m1	29.486	9.70433
T24	Itga4-Mm00439770_m1	28.4397	10.5044	T72H	Itga4-Mm00439770_m1	28.61	8.90767
T48	Itga4-Mm00439770_m1	26.6132	9.06417
T72	Itga4-Mm00439770_m1	26.8875	9.48379
T0	Itga5-Mm00439797_m1	23.7828	6.54669	T0H	Itga5-Mm00439797_m1	26.99	7.481
T06	Itga5-Mm00439797_m1	23.5141	6.34205	T12H	Itga5-Mm00439797_m1	26.815	6.49133
T12	Itga5-Mm00439797_m1	23.9435	6.88308	T24H	Itga5-Mm00439797_m1	25.669	5.89067
T18	Itga5-Mm00439797_m1	24.1894	6.88729	T48H	Itga5-Mm00439797_m1	25.68	5.89833
T24	Itga5-Mm00439797_m1	24.8608	6.92551	T72H	Itga5-Mm00439797_m1	40	20.2977
T48	Itga5-Mm00439797_m1	23.9684	6.41931
T72	Itga5-Mm00439797_m1	24.2968	6.89304
T0	Itga6-Mm00434375_m1	24.0199	6.78378	T0H	Itga6-Mm00434375_m1	26.289	6.78
T06	Itga6-Mm00434375_m1	23.6881	6.51607	T12H	Itga6-Mm00434375_m1	25.188	4.86433
T12	Itga6-Mm00434375_m1	23.8542	6.79376	T24H	Itga6-Mm00434375_m1	24.985	5.20667
T18	Itga6-Mm00434375_m1	23.9896	6.68753	T48H	Itga6-Mm00434375_m1	25.535	5.75333
T24	Itga6-Mm00434375_m1	24.5506	6.61532	T72H	Itga6-Mm00434375_m1	40	20.2977
T48	Itga6-Mm00434375_m1	23.016	5.46697
T72	Itga6-Mm00434375_m1	23.4471	6.04337
T0	Itga7-Mm00434400_m1	22.4858	5.24972	T0H	Itga7-Mm00434400_m1	23.874	4.365
T06	Itga7-Mm00434400_m1	21.9725	4.80053	T12H	Itga7-Mm00434400_m1	23.985	3.66133
T12	Itga7-Mm00434400_m1	21.6052	4.54477	T24H	Itga7-Mm00434400_m1	23.79	4.01167
T18	Itga7-Mm00434400_m1	21.6255	4.32342	T48H	Itga7-Mm00434400_m1	23.49	3.70833
T24	Itga7-Mm00434400_m1	21.7677	3.83235	T72H	Itga7-Mm00434400_m1	23.815	4.11267
T48	Itga7-Mm00434400_m1	20.5237	2.97466
T72	Itga7-Mm00434400_m1	20.4799	3.07621
T0	Itga9-Mm00519293_m1	34.4512	17.2151	T0H	Itga9-Mm00519293_m1	31.959	12.45
T06	Itga9-Mm00519293_m1	34.5198	17.3478	T12H	Itga9-Mm00519293_m1	30.861	10.5373
T12	Itga9-Mm00519293_m1	34.6631	17.6027	T24H	Itga9-Mm00519293_m1	30.304	10.5257
T18	Itga9-Mm00519293_m1	34.9669	17.6648	T48H	Itga9-Mm00519293_m1	40	20.2183
T24	Itga9-Mm00519293_m1	35.9635	18.0282	T72H	Itga9-Mm00519293_m1	28.428	8.72567
T48	Itga9-Mm00519293_m1	31.4475	13.8985
T72	Itga9-Mm00519293_m1	32.4302	15.0264
T0	Itgal-Mm00801807_m1	40	22.7639	T0H	Itgal-Mm00801807_m1	35.932	16.423
T06	Itgal-Mm00801807_m1	40	22.828	T12H	Itgal-Mm00801807_m1	33.74	13.4163
T12	Itgal-Mm00801807_m1	40	22.9395	T24H	Itgal-Mm00801807_m1	35.5	15.7217
T18	Itgal-Mm00801807_m1	40	22.6979	T48H	Itgal-Mm00801807_m1	34.297	14.5153
T24	Itgal-Mm00801807_m1	40	22.0647	T72H	Itgal-Mm00801807_m1	36.222	16.5197
T48	Itgal-Mm00801807_m1	40	22.4509
T72	Itgal-Mm00801807_m1	40	22.5963
T0	Itgam-Mm00434455_m1	40	22.7639	T0H	Itgam-Mm00434455_m1	32.554	13.045
T06	Itgam-Mm00434455_m1	40	22.828	T12H	Itgam-Mm00434455_m1	33.123	12.7993
T12	Itgam-Mm00434455_m1	40	22.9395	T24H	Itgam-Mm00434455_m1	32.97	13.1917
T18	Itgam-Mm00434455_m1	40	22.6979	T48H	Itgam-Mm00434455_m1	33.391	13.6093
T24	Itgam-Mm00434455_m1	35.9448	18.0095	T72H	Itgam-Mm00434455_m1	32.966	13.2637
T48	Itgam-Mm00434455_m1	40	22.4509
T72	Itgam-Mm00434455_m1	40	22.5963
T0	Itgb1bp1-Mm00492707_m1	24.9343	7.69815	T0H	Itgb1bp1-Mm00492707_m1	28.778	9.269
T06	Itgb1bp1-Mm00492707_m1	24.6805	7.50852	T12H	Itgb1bp1-Mm00492707_m1	29.719	9.39533
T12	Itgb1bp1-Mm00492707_m1	25.0261	7.9656	T24H	Itgb1bp1-Mm00492707_m1	28.873	9.09467
T18	Itgb1bp1-Mm00492707_m1	25.303	8.00089	T48H	Itgb1bp1-Mm00492707_m1	28.936	9.15433
T24	Itgb1bp1-Mm00492707_m1	25.9298	7.99446	T72H	Itgb1bp1-Mm00492707_m1	28.374	8.67167
T48	Itgb1bp1-Mm00492707_m1	25.9668	8.4177
T72	Itgb1bp1-Mm00492707_m1	25.6739	8.27017
T0	Itgb1bp2-Mm00516450_m1	29.033	11.7969	T0H	Itgb1bp2-Mm00516450_m1	28.817	9.308
T06	Itgb1bp2-Mm00516450_m1	28.9835	11.8115	T12H	Itgb1bp2-Mm00516450_m1	25.942	5.61833
T12	Itgb1bp2-Mm00516450_m1	28.3116	11.2511	T24H	Itgb1bp2-Mm00516450_m1	25.47	5.69167
T18	Itgb1bp2-Mm00516450_m1	29.905	12.6029	T48H	Itgb1bp2-Mm00516450_m1	24.888	5.10633
T24	Itgb1bp2-Mm00516450_m1	28.6645	10.7292	T72H	Itgb1bp2-Mm00516450_m1	25.354	5.65167
T48	Itgb1bp2-Mm00516450_m1	23.9623	6.4132
T72	Itgb1bp2-Mm00516450_m1	23.5632	6.15951
T0	Itgb2-Mm00434513_m1	30.9489	13.7128	T0H	Itgb2-Mm00434513_m1	32.711	13.202
T06	Itgb2-Mm00434513_m1	31.9021	14.7301	T12H	Itgb2-Mm00434513_m1	32.651	12.3273
T12	Itgb2-Mm00434513_m1	31.9781	14.9177	T24H	Itgb2-Mm00434513_m1	33.531	13.7527
T18	Itgb2-Mm00434513_m1	32.2879	14.9858	T48H	Itgb2-Mm00434513_m1	33.319	13.5373
T24	Itgb2-Mm00434513_m1	31.8881	13.9528	T72H	Itgb2-Mm00434513_m1	32.965	13.2627
T48	Itgb2-Mm00434513_m1	32.9407	15.3917
T72	Itgb2-Mm00434513_m1	32.6275	15.2238
T0	Itgb3-Mm00443980_m1	25.0925	7.85636	T0H	Itgb3-Mm00443980_m1	29.805	10.296
T06	Itgb3-Mm00443980_m1	25.3743	8.20231	T12H	Itgb3-Mm00443980_m1	29.942	9.61833
T12	Itgb3-Mm00443980_m1	25.644	8.58356	T24H	Itgb3-Mm00443980_m1	29.755	9.97667
T18	Itgb3-Mm00443980_m1	25.9713	8.66921	T48H	Itgb3-Mm00443980_m1	29.894	10.1123
T24	Itgb3-Mm00443980_m1	26.5463	8.61097	T72H	Itgb3-Mm00443980_m1	29.326	9.62367
T48	Itgb3-Mm00443980_m1	26.3617	8.81261
T72	Itgb3-Mm00443980_m1	25.9737	8.56994
T0	Itgb4bp-Mm00550245_m1	22.9104	5.67427	T0H	Itgb4bp-Mm00550245_m1	26.567	7.058
T06	Itgb4bp-Mm00550245_m1	22.3302	5.15824	T12H	Itgb4bp-Mm00550245_m1	26.939	6.61533
T12	Itgb4bp-Mm00550245_m1	22.9409	5.88039	T24H	Itgb4bp-Mm00550245_m1	26.451	6.67267
T18	Itgb4bp-Mm00550245_m1	23.1036	5.80146	T48H	Itgb4bp-Mm00550245_m1	26.419	6.63733
T24	Itgb4bp-Mm00550245_m1	23.9706	6.03524	T72H	Itgb4bp-Mm00550245_m1	26.751	7.04867
T48	Itgb4bp-Mm00550245_m1	23.9814	6.43235
T72	Itgb4bp-Mm00550245_m1	23.5168	6.11302
T0	Itgb5-Mm00439825_m1	23.6752	6.43912	T0H	Itgb5-Mm00439825_m1	29.584	10.075
T06	Itgb5-Mm00439825_m1	23.7373	6.56531	T12H	Itgb5-Mm00439825_m1	29.962	9.63833
T12	Itgb5-Mm00439825_m1	23.9672	6.90669	T24H	Itgb5-Mm00439825_m1	28.88	9.10167
T18	Itgb5-Mm00439825_m1	23.9667	6.66463	T48H	Itgb5-Mm00439825_m1	28.66	8.87833
T24	Itgb5-Mm00439825_m1	24.8253	6.88999	T72H	Itgb5-Mm00439825_m1	27.961	8.25867
T48	Itgb5-Mm00439825_m1	24.2865	6.73739
T72	Itgb5-Mm00439825_m1	23.9881	6.58433
T0	Itgb7-Mm00442916_m1	26.9878	9.75172	T0H	Itgb7-Mm00442916_m1	32.33	12.821
T06	Itgb7-Mm00442916_m1	27.2686	10.0966	T12H	Itgb7-Mm00442916_m1	34.948	14.6243
T12	Itgb7-Mm00442916_m1	27.2784	10.218	T24H	Itgb7-Mm00442916_m1	34.409	14.6307
T18	Itgb7-Mm00442916_m1	27.6572	10.3551	T48H	Itgb7-Mm00442916_m1	35.199	15.4173
T24	Itgb7-Mm00442916_m1	28.2376	10.3023	T72H	Itgb7-Mm00442916_m1	33.724	14.0217
T48	Itgb7-Mm00442916_m1	30.6661	13.117
T72	Itgb7-Mm00442916_m1	31.9318	14.5281
T0	Itgb8-Mm00623991_m1	28.6784	11.4423	T0H	Itgb8-Mm00623991_m1	34.384	14.875
T06	Itgb8-Mm00623991_m1	28.4365	11.2645	T12H	Itgb8-Mm00623991_m1	34.578	14.2543
T12	Itgb8-Mm00623991_m1	28.943	11.8826	T24H	Itgb8-Mm00623991_m1	33.509	13.7307
T18	Itgb8-Mm00623991_m1	28.8532	11.5511	T48H	Itgb8-Mm00623991_m1	32.397	12.6153
T24	Itgb8-Mm00623991_m1	29.4897	11.5544	T72H	Itgb8-Mm00623991_m1	31.953	12.2507
T48	Itgb8-Mm00623991_m1	29.4078	11.8587
T72	Itgb8-Mm00623991_m1	28.0432	10.6395
T0	Itgbl1-Mm00520942_m1	32.0754	14.8393	T0H	Itgbl1-Mm00520942_m1	34.966	15.457
T06	Itgbl1-Mm00520942_m1	31.8241	14.6521	T12H	Itgbl1-Mm00520942_m1	40	19.6763
T12	Itgbl1-Mm00520942_m1	30.9818	13.9213	T24H	Itgbl1-Mm00520942_m1	32.429	12.6507
T18	Itgbl1-Mm00520942_m1	32.254	14.9519	T48H	Itgbl1-Mm00520942_m1	32.555	12.7733
T24	Itgbl1-Mm00520942_m1	33.222	15.2866	T72H	Itgbl1-Mm00520942_m1	31.222	11.5197
T48	Itgbl1-Mm00520942_m1	34.126	16.5769
T72	Itgbl1-Mm00520942_m1	35.9496	18.5459
T0	Kl-Mm00502002_m1	40	22.7639	T0H	Kl-Mm00502002_m1	40	20.491
T06	Kl-Mm00502002_m1	40	22.828	T12H	Kl-Mm00502002_m1	40	19.6763
T12	Kl-Mm00502002_m1	40	22.9395	T24H	Kl-Mm00502002_m1	37.044	17.2657
T18	Kl-Mm00502002_m1	40	22.6979	T48H	Kl-Mm00502002_m1	35.759	15.9773
T24	Kl-Mm00502002_m1	40	22.0647	T72H	Kl-Mm00502002_m1	35.628	15.9257
T48	Kl-Mm00502002_m1	40	22.4509
T72	Kl-Mm00502002_m1	36.9273	19.5236
T0	Klra2-Mm00434675_m1	33.122	15.8859	T0H	Klra2-Mm00434675_m1	36.953	17.444
T06	Klra2-Mm00434675_m1	33.8173	16.6453	T12H	Klra2-Mm00434675_m1	36.977	16.6533
T12	Klra2-Mm00434675_m1	32.911	15.8506	T24H	Klra2-Mm00434675_m1	36.867	17.0887
T18	Klra2-Mm00434675_m1	32.8246	15.5225	T48H	Klra2-Mm00434675_m1	35.148	15.3663
T24	Klra2-Mm00434675_m1	34.4077	16.4724	T72H	Klra2-Mm00434675_m1	33.665	13.9627
T48	Klra2-Mm00434675_m1	34.3559	16.8069
T72	Klra2-Mm00434675_m1	34.1017	16.698
T0	Klrb1a-Mm00726548_s1	31.1651	13.929	T0H	Klrb1a-Mm00726548_s1	34.099	14.59
T06	Klrb1a-Mm00726548_s1	31.4209	14.2489	T12H	Klrb1a-Mm00726548_s1	35.589	15.2653
T12	Klrb1a-Mm00726548_s1	30.9203	13.8598	T24H	Klrb1a-Mm00726548_s1	33.978	14.1997
T18	Klrb1a-Mm00726548_s1	30.0298	12.7277	T48H	Klrb1a-Mm00726548_s1	34.948	15.1663
T24	Klrb1a-Mm00726548_s1	29.9197	11.9843	T72H	Klrb1a-Mm00726548_s1	36.329	16.6267
T48	Klrb1a-Mm00726548_s1	30.8704	13.3213
T72	Klrb1a-Mm00726548_s1	31.7405	14.3368
T0	Klrg1-Mm00516879_m1	40	22.7639	T0H	Klrg1-Mm00516879_m1	40	20.491
T06	Klrg1-Mm00516879_m1	40	22.828	T12H	Klrg1-Mm00516879_m1	40	19.6763
T12	Klrg1-Mm00516879_m1	35.9515	18.8911	T24H	Klrg1-Mm00516879_m1	40	20.2217
T18	Klrg1-Mm00516879_m1	30.6157	13.3137	T48H	Klrg1-Mm00516879_m1	40	20.2183
T24	Klrg1-Mm00516879_m1	40	22.0647	T72H	Klrg1-Mm00516879_m1	40	20.2977
T48	Klrg1-Mm00516879_m1	40	22.4509
T72	Klrg1-Mm00516879_m1	40	22.5963
T0	L1cam-Mm00493049_m1	24.9533	7.71722	T0H	L1cam-Mm00493049_m1	31.839	12.33
T06	L1cam-Mm00493049_m1	24.797	7.62498	T12H	L1cam-Mm00493049_m1	32.933	12.6093
T12	L1cam-Mm00493049_m1	24.8358	7.77535	T24H	L1cam-Mm00493049_m1	32.891	13.1127
T18	L1cam-Mm00493049_m1	24.885	7.58293	T48H	L1cam-Mm00493049_m1	32.488	12.7063
T24	L1cam-Mm00493049_m1	25.1245	7.18919	T72H	L1cam-Mm00493049_m1	40	20.2977
T48	L1cam-Mm00493049_m1	24.6727	7.12359
T72	L1cam-Mm00493049_m1	24.8019	7.39818
T0	Large-Mm00521885_m1	25.016	7.77988	T0H	Large-Mm00521885_m1	26.933	7.424
T06	Large-Mm00521885_m1	24.4359	7.26394	T12H	Large-Mm00521885_m1	27.158	6.83433
T12	Large-Mm00521885_m1	24.9306	7.87017	T24H	Large-Mm00521885_m1	26.685	6.90667
T18	Large-Mm00521885_m1	25.2433	7.94121	T48H	Large-Mm00521885_m1	26.799	7.01733
T24	Large-Mm00521885_m1	25.6069	7.67155	T72H	Large-Mm00521885_m1	26.767	7.06467
T48	Large-Mm00521885_m1	24.9552	7.40611
T72	Large-Mm00521885_m1	24.4661	7.0624
T0	Lctl-Mm00461195_m1	31.593	14.3569	T0H	Lctl-Mm00461195_m1	36.946	17.437
T06	Lctl-Mm00461195_m1	31.3272	14.1552	T12H	Lctl-Mm00461195_m1	33.25	12.9263
T12	Lctl-Mm00461195_m1	32.3316	15.2711	T24H	Lctl-Mm00461195_m1	33.287	13.5087
T18	Lctl-Mm00461195_m1	33.2623	15.9602	T48H	Lctl-Mm00461195_m1	32.039	12.2573
T24	Lctl-Mm00461195_m1	33.9233	15.988	T72H	Lctl-Mm00461195_m1	31.605	11.9027
T48	Lctl-Mm00461195_m1	30.8958	13.3468
T72	Lctl-Mm00461195_m1	29.7187	12.315
T0	Lfng-Mm00456128_m1	24.6381	7.40195	T0H	Lfng-Mm00456128_m1	29.077	9.568
T06	Lfng-Mm00456128_m1	25.471	8.29901	T12H	Lfng-Mm00456128_m1	30.997	10.6733
T12	Lfng-Mm00456128_m1	25.5955	8.53499	T24H	Lfng-Mm00456128_m1	30.398	10.6197
T18	Lfng-Mm00456128_m1	25.9399	8.63784	T48H	Lfng-Mm00456128_m1	31.183	11.4013
T24	Lfng-Mm00456128_m1	26.9407	9.00538	T72H	Lfng-Mm00456128_m1	30.903	11.2007
T48	Lfng-Mm00456128_m1	27.3227	9.77359
T72	Lfng-Mm00456128_m1	27.2739	9.87021
T0	Lgals12-Mm00497902_m1	35.5697	18.3336	T0H	Lgals12-Mm00497902_m1	40	20.491
T06	Lgals12-Mm00497902_m1	40	22.828	T12H	Lgals12-Mm00497902_m1	40	19.6763
T12	Lgals12-Mm00497902_m1	35.9593	18.8988	T24H	Lgals12-Mm00497902_m1	40	20.2217
T18	Lgals12-Mm00497902_m1	40	22.6979	T48H	Lgals12-Mm00497902_m1	40	20.2183
T24	Lgals12-Mm00497902_m1	40	22.0647	T72H	Lgals12-Mm00497902_m1	40	20.2977
T48	Lgals12-Mm00497902_m1	32.3628	14.8137
T72	Lgals12-Mm00497902_m1	30.405	13.0012
T0	Lgals1-Mm00839408_g1	15.5677	-1.66838	T0H	Lgals1-Mm00839408_g1	19.924	0.415
T06	Lgals1-Mm00839408_g1	15.4099	-1.76209	T12H	Lgals1-Mm00839408_g1	21.271	0.947333
T12	Lgals1-Mm00839408_g1	15.3671	-1.69338	T24H	Lgals1-Mm00839408_g1	20.681	0.902667
T18	Lgals1-Mm00839408_g1	15.394	-1.90806	T48H	Lgals1-Mm00839408_g1	20.801	1.01933
T24	Lgals1-Mm00839408_g1	15.9584	-1.97692	T72H	Lgals1-Mm00839408_g1	20.88	1.17767
T48	Lgals1-Mm00839408_g1	16.2787	-1.27035
T72	Lgals1-Mm00839408_g1	16.0674	-1.33636
T0	Lgals2-Mm00840285_m1	29.3691	12.133	T0H	Lgals2-Mm00840285_m1	36.997	17.488
T06	Lgals2-Mm00840285_m1	29.8788	12.7068	T12H	Lgals2-Mm00840285_m1	40	19.6763
T12	Lgals2-Mm00840285_m1	30.619	13.5585	T24H	Lgals2-Mm00840285_m1	40	20.2217
T18	Lgals2-Mm00840285_m1	30.9404	13.6383	T48H	Lgals2-Mm00840285_m1	36.701	16.9193
T24	Lgals2-Mm00840285_m1	31.821	13.8857	T72H	Lgals2-Mm00840285_m1	40	20.2977
T48	Lgals2-Mm00840285_m1	32.3558	14.8068
T72	Lgals2-Mm00840285_m1	32.9358	15.5321
T0	Lgals3bp-Mm00478303_m1	26.3166	9.08052	T0H	Lgals3bp-Mm00478303_m1	31.47	11.961
T06	Lgals3bp-Mm00478303_m1	26.5237	9.35171	T12H	Lgals3bp-Mm00478303_m1	31.536	11.2123
T12	Lgals3bp-Mm00478303_m1	26.9277	9.86729	T24H	Lgals3bp-Mm00478303_m1	30.943	11.1647
T18	Lgals3bp-Mm00478303_m1	27.2287	9.92656	T48H	Lgals3bp-Mm00478303_m1	30.807	11.0253
T24	Lgals3bp-Mm00478303_m1	27.6302	9.69489	T72H	Lgals3bp-Mm00478303_m1	29.267	9.56467
T48	Lgals3bp-Mm00478303_m1	27.4679	9.91883
T72	Lgals3bp-Mm00478303_m1	27.8898	10.4861
T0	Lgals3-Mm00802901_m1	19.4875	2.25142	T0H	Lgals3-Mm00802901_m1	22.954	3.445
T06	Lgals3-Mm00802901_m1	19.2778	2.10576	T12H	Lgals3-Mm00802901_m1	40	19.6763
T12	Lgals3-Mm00802901_m1	19.73	2.66952	T24H	Lgals3-Mm00802901_m1	40	20.2217
T18	Lgals3-Mm00802901_m1	19.954	2.65192	T48H	Lgals3-Mm00802901_m1	40	20.2183
T24	Lgals3-Mm00802901_m1	20.7915	2.85617	T72H	Lgals3-Mm00802901_m1	40	20.2977
T48	Lgals3-Mm00802901_m1	21.1496	3.60049
T72	Lgals3-Mm00802901_m1	20.689	3.28524
T0	Lgals7-Mm00456135_m1	35.543	18.3069	T0H	Lgals7-Mm00456135_m1	33.999	14.49
T06	Lgals7-Mm00456135_m1	34.1912	17.0192	T12H	Lgals7-Mm00456135_m1	35.909	15.5853
T12	Lgals7-Mm00456135_m1	33.941	16.8805	T24H	Lgals7-Mm00456135_m1	33.148	13.3697
T18	Lgals7-Mm00456135_m1	35.144	17.8419	T48H	Lgals7-Mm00456135_m1	33.05	13.2683
T24	Lgals7-Mm00456135_m1	35.3824	17.4471	T72H	Lgals7-Mm00456135_m1	32.065	12.3627
T48	Lgals7-Mm00456135_m1	33.9774	16.4283
T72	Lgals7-Mm00456135_m1	32.981	15.5773
T0	Lgals8-Mm00497776_m1	24.9638	7.72764	T0H	Lgals8-Mm00497776_m1	27.33	7.821
T06	Lgals8-Mm00497776_m1	24.7153	7.54332	T12H	Lgals8-Mm00497776_m1	27.884	7.56033
T12	Lgals8-Mm00497776_m1	24.9429	7.88246	T24H	Lgals8-Mm00497776_m1	27.514	7.73567
T18	Lgals8-Mm00497776_m1	24.9433	7.64116	T48H	Lgals8-Mm00497776_m1	27.946	8.16433
T24	Lgals8-Mm00497776_m1	25.6567	7.72139	T72H	Lgals8-Mm00497776_m1	27.955	8.25267
T48	Lgals8-Mm00497776_m1	25.3206	7.77152
T72	Lgals8-Mm00497776_m1	25.4899	8.08619
T0	Lgals9-Mm00495295_m1	24.3782	7.14207	T0H	Lgals9-Mm00495295_m1	28.922	9.413
T06	Lgals9-Mm00495295_m1	24.5456	7.37364	T12H	Lgals9-Mm00495295_m1	40	19.6763
T12	Lgals9-Mm00495295_m1	25.0049	7.94447	T24H	Lgals9-Mm00495295_m1	28.015	8.23667
T18	Lgals9-Mm00495295_m1	25.2033	7.90125	T48H	Lgals9-Mm00495295_m1	27.651	7.86933
T24	Lgals9-Mm00495295_m1	25.7935	7.8582	T72H	Lgals9-Mm00495295_m1	27.237	7.53467
T48	Lgals9-Mm00495295_m1	25.5476	7.99854
T72	Lgals9-Mm00495295_m1	25.8123	8.40855
T0	Lman2-Mm00482188_m1	23.04	5.80392	T0H	Lman2-Mm00482188_m1	25.871	6.362
T06	Lman2-Mm00482188_m1	22.5881	5.41613	T12H	Lman2-Mm00482188_m1	26.444	6.12033
T12	Lman2-Mm00482188_m1	22.9365	5.87606	T24H	Lman2-Mm00482188_m1	25.871	6.09267
T18	Lman2-Mm00482188_m1	22.9783	5.67619	T48H	Lman2-Mm00482188_m1	25.953	6.17133
T24	Lman2-Mm00482188_m1	23.4913	5.55599	T72H	Lman2-Mm00482188_m1	25.941	6.23867
T48	Lman2-Mm00482188_m1	23.3274	5.77829
T72	Lman2-Mm00482188_m1	23.0668	5.66305
T0	Man1a2_Mm00487564_m1	25.8177	8.58158	T0H	Man1a2-Mm00487564_m1	28.548	9.039
T06	Man1a2_Mm00487564_m1	25.4921	8.32013	T12H	Man1a2-Mm00487564_m1	29.513	9.18933
T12	Man1a2_Mm00487564_m1	25.7384	8.67794	T24H	Man1a2-Mm00487564_m1	29.016	9.23767
T18	Man1a2_Mm00487564_m1	25.9446	8.64246	T48H	Man1a2-Mm00487564_m1	28.927	9.14533
T24	Man1a2_Mm00487564_m1	26.7452	8.80985	T72H	Man1a2-Mm00487564_m1	28.771	9.06867
T48	Man1a2_Mm00487564_m1	26.4792	8.93017
T72	Man1a2_Mm00487564_m1	26.3799	8.97616
T0	Man1a-Mm00484754_m1	27.7908	10.5547	T0H	Man1a-Mm00484754_m1	28.926	9.417
T06	Man1a-Mm00484754_m1	27.2084	10.0364	T12H	Man1a-Mm00484754_m1	40	19.6763
T12	Man1a-Mm00484754_m1	27.3608	10.3003	T24H	Man1a-Mm00484754_m1	29.144	9.36567
T18	Man1a-Mm00484754_m1	27.9717	10.6696	T48H	Man1a-Mm00484754_m1	29.618	9.83633
T24	Man1a-Mm00484754_m1	28.5995	10.6641	T72H	Man1a-Mm00484754_m1	28.651	8.94867
T48	Man1a-Mm00484754_m1	28.9352	11.3861
T72	Man1a-Mm00484754_m1	28.8256	11.4219
T0	Man2a1-Mm00484780_m1	24.7226	7.48646	T0H	Man2a1-Mm00484780_m1	27.928	8.419
T06	Man2a1-Mm00484780_m1	24.4455	7.27349	T12H	Man2a1-Mm00484780_m1	29.403	9.07933
T12	Man2a1-Mm00484780_m1	24.4279	7.36742	T24H	Man2a1-Mm00484780_m1	28.142	8.36367
T18	Man2a1-Mm00484780_m1	24.7733	7.47118	T48H	Man2a1-Mm00484780_m1	28.365	8.58333
T24	Man2a1-Mm00484780_m1	25.6668	7.73146	T72H	Man2a1-Mm00484780_m1	27.405	7.70267
T48	Man2a1-Mm00484780_m1	25.6805	8.13146
T72	Man2a1-Mm00484780_m1	25.9235	8.51976
T0	Man2a2-Mm00556618_m1	24.424	7.18783	T0H	Man2a2-Mm00556618_m1	26.654	7.145
T06	Man2a2-Mm00556618_m1	24.2213	7.04933	T12H	Man2a2-Mm00556618_m1	28.455	8.13133
T12	Man2a2-Mm00556618_m1	24.442	7.38153	T24H	Man2a2-Mm00556618_m1	40	20.2217
T18	Man2a2-Mm00556618_m1	24.4064	7.10431	T48H	Man2a2-Mm00556618_m1	27.411	7.62933
T24	Man2a2-Mm00556618_m1	24.9558	7.02048	T72H	Man2a2-Mm00556618_m1	26.994	7.29167
T48	Man2a2-Mm00556618_m1	24.3221	6.77301
T72	Man2a2-Mm00556618_m1	23.9626	6.55892
T0	Man2b1-Mm00487585_m1	25.4229	8.1868	T0H	Man2b1-Mm00487585_m1	30.986	11.477
T06	Man2b1-Mm00487585_m1	25.7179	8.54588	T12H	Man2b1-Mm00487585_m1	31.916	11.5923
T12	Man2b1-Mm00487585_m1	25.951	8.8905	T24H	Man2b1-Mm00487585_m1	31.4	11.6217
T18	Man2b1-Mm00487585_m1	26.0821	8.77999	T48H	Man2b1-Mm00487585_m1	31.354	11.5723
T24	Man2b1-Mm00487585_m1	26.9423	9.00697	T72H	Man2b1-Mm00487585_m1	30.896	11.1937
T48	Man2b1-Mm00487585_m1	26.9696	9.42052
T72	Man2b1-Mm00487585_m1	27.082	9.67824
T0	Man2b2-Mm00484796_m1	27.1216	9.8855	T0H	Man2b2-Mm00484796_m1	29.698	10.189
T06	Man2b2-Mm00484796_m1	27.3538	10.1818	T12H	Man2b2-Mm00484796_m1	30.766	10.4423
T12	Man2b2-Mm00484796_m1	27.6636	10.6032	T24H	Man2b2-Mm00484796_m1	30.208	10.4297
T18	Man2b2-Mm00484796_m1	27.9542	10.6521	T48H	Man2b2-Mm00484796_m1	30.627	10.8453
T24	Man2b2-Mm00484796_m1	28.7122	10.7769	T72H	Man2b2-Mm00484796_m1	29.956	10.2537
T48	Man2b2-Mm00484796_m1	27.8321	10.283
T72	Man2b2-Mm00484796_m1	28.0605	10.6568
T0	Man2c1-Mm00661170_m1	25.914	8.67786	T0H	Man2c1-Mm00661170_m1	28.939	9.43
T06	Man2c1-Mm00661170_m1	25.9371	8.76508	T12H	Man2c1-Mm00661170_m1	29.869	9.54533
T12	Man2c1-Mm00661170_m1	25.7231	8.66269	T24H	Man2c1-Mm00661170_m1	29.245	9.46667
T18	Man2c1-Mm00661170_m1	25.9531	8.65103	T48H	Man2c1-Mm00661170_m1	29.648	9.86633
T24	Man2c1-Mm00661170_m1	26.6285	8.69321	T72H	Man2c1-Mm00661170_m1	29.361	9.65867
T48	Man2c1-Mm00661170_m1	25.6896	8.1405
T72	Man2c1-Mm00661170_m1	25.9259	8.52213
T0	Manba-Mm00466160_m1	27.1026	9.86648	T0H	Manba-Mm00466160_m1	31.274	11.765
T06	Manba-Mm00466160_m1	27.0014	9.82943	T12H	Manba-Mm00466160_m1	32.834	12.5103
T12	Manba-Mm00466160_m1	27.4683	10.4078	T24H	Manba-Mm00466160_m1	32.079	12.3007
T18	Manba-Mm00466160_m1	27.2743	9.97221	T48H	Manba-Mm00466160_m1	31.72	11.9383
T24	Manba-Mm00466160_m1	27.941	10.0057	T72H	Manba-Mm00466160_m1	30.968	11.2657
T48	Manba-Mm00466160_m1	27.5239	9.97482
T72	Manba-Mm00466160_m1	27.5805	10.1767
T0	Manea-Mm00556249_m1	26.0336	8.79743	T0H	Manea-Mm00556249_m1	28.968	9.459
T06	Manea-Mm00556249_m1	26.0715	8.89947	T12H	Manea-Mm00556249_m1	29.968	9.64433
T12	Manea-Mm00556249_m1	26.2788	9.21834	T24H	Manea-Mm00556249_m1	29.299	9.52067
T18	Manea-Mm00556249_m1	26.473	9.17088	T48H	Manea-Mm00556249_m1	29.355	9.57333
T24	Manea-Mm00556249_m1	26.9523	9.01693	T72H	Manea-Mm00556249_m1	28.981	9.27867
T48	Manea-Mm00556249_m1	26.3259	8.77688
T72	Manea-Mm00556249_m1	26.3469	8.94315
T0	Masp1-Mm00434830_m1	24.0417	6.8056	T0H	Masp1-Mm00434830_m1	28.597	9.088
T06	Masp1-Mm00434830_m1	23.9938	6.8218	T12H	Masp1-Mm00434830_m1	29.71	9.38633
T12	Masp1-Mm00434830_m1	24.8114	7.75095	T24H	Masp1-Mm00434830_m1	28.945	9.16667
T18	Masp1-Mm00434830_m1	24.9042	7.60213	T48H	Masp1-Mm00434830_m1	28.387	8.60533
T24	Masp1-Mm00434830_m1	25.5419	7.60657	T72H	Masp1-Mm00434830_m1	28.091	8.38867
T48	Masp1-Mm00434830_m1	25.028	7.47889
T72	Masp1-Mm00434830_m1	24.9763	7.57257
T0	Masp2-Mm00521963_m1	33.352	16.1159	T0H	Masp2-Mm00521963_m1	32.361	12.852
T06	Masp2-Mm00521963_m1	34.3034	17.1314	T12H	Masp2-Mm00521963_m1	32.646	12.3223
T12	Masp2-Mm00521963_m1	31.749	14.6885	T24H	Masp2-Mm00521963_m1	31.972	12.1937
T18	Masp2-Mm00521963_m1	32.5242	15.2221	T48H	Masp2-Mm00521963_m1	33.264	13.4823
T24	Masp2-Mm00521963_m1	32.9066	14.9713	T72H	Masp2-Mm00521963_m1	32.738	13.0357
T48	Masp2-Mm00521963_m1	31.3485	13.7994
T72	Masp2-Mm00521963_m1	31.2892	13.8855
T0	Mcam-Mm00522397_m1	28.8324	11.5963	T0H	Mcam-Mm00522397_m1	28.103	8.594
T06	Mcam-Mm00522397_m1	28.2993	11.1273	T12H	Mcam-Mm00522397_m1	28.966	8.64233
T12	Mcam-Mm00522397_m1	28.9591	11.8987	T24H	Mcam-Mm00522397_m1	27.618	7.83967
T18	Mcam-Mm00522397_m1	28.7461	11.444	T48H	Mcam-Mm00522397_m1	27.454	7.67233
T24	Mcam-Mm00522397_m1	29.5694	11.6341	T72H	Mcam-Mm00522397_m1	27.208	7.50567
T48	Mcam-Mm00522397_m1	29.3697	11.8207
T72	Mcam-Mm00522397_m1	28.8825	11.4788
T0	Mfi2-Mm00600237_m1	40	22.7639	T0H	Mfi2-Mm00600237_m1	40	20.491
T06	Mfi2-Mm00600237_m1	40	22.828	T12H	Mfi2-Mm00600237_m1	40	19.6763
T12	Mfi2-Mm00600237_m1	40	22.9395	T24H	Mfi2-Mm00600237_m1	40	20.2217
T18	Mfi2-Mm00600237_m1	40	22.6979	T48H	Mfi2-Mm00600237_m1	36.967	17.1853
T24	Mfi2-Mm00600237_m1	35.667	17.7317	T72H	Mfi2-Mm00600237_m1	40	20.2977
T48	Mfi2-Mm00600237_m1	40	22.4509
T72	Mfi2-Mm00600237_m1	35.9477	18.544
T0	Mfng-Mm00434941_m1	40	22.7639	T0H	Mfng-Mm00434941_m1	33.64	14.131
T06	Mfng-Mm00434941_m1	36.5739	19.4019	T12H	Mfng-Mm00434941_m1	35.789	15.4653
T12	Mfng-Mm00434941_m1	35.9978	18.9373	T24H	Mfng-Mm00434941_m1	34.872	15.0937
T18	Mfng-Mm00434941_m1	32.6863	15.3842	T48H	Mfng-Mm00434941_m1	35.967	16.1853
T24	Mfng-Mm00434941_m1	32.49	14.5547	T72H	Mfng-Mm00434941_m1	35.983	16.2807
T48	Mfng-Mm00434941_m1	32.5221	14.973
T72	Mfng-Mm00434941_m1	34.2805	16.8768
T0	Mgat2-Mm00524700_s1	25.3696	8.13349	T0H	Mgat2-Mm00524700_s1	27.104	7.595
T06	Mgat2-Mm00524700_s1	24.3472	7.17518	T12H	Mgat2-Mm00524700_s1	28.055	7.73133
T12	Mgat2-Mm00524700_s1	24.9871	7.92663	T24H	Mgat2-Mm00524700_s1	27.266	7.48767
T18	Mgat2-Mm00524700_s1	25.1364	7.8343	T48H	Mgat2-Mm00524700_s1	27.406	7.62433
T24	Mgat2-Mm00524700_s1	25.6724	7.73711	T72H	Mgat2-Mm00524700_s1	26.982	7.27967
T48	Mgat2-Mm00524700_s1	26.3918	8.8427
T72	Mgat2-Mm00524700_s1	26.2211	8.81736
T0	Mgat3-Mm00447798_s1	25.5569	8.32075	T0H	Mgat3-Mm00447798_s1	30.888	11.379
T06	Mgat3-Mm00447798_s1	25.9682	8.79616	T12H	Mgat3-Mm00447798_s1	31.96	11.6363
T12	Mgat3-Mm00447798_s1	25.8156	8.75518	T24H	Mgat3-Mm00447798_s1	30.868	11.0897
T18	Mgat3-Mm00447798_s1	26.2543	8.9522	T48H	Mgat3-Mm00447798_s1	30.684	10.9023
T24	Mgat3-Mm00447798_s1	26.89	8.9547	T72H	Mgat3-Mm00447798_s1	30.363	10.6607
T48	Mgat3-Mm00447798_s1	27.1817	9.63267
T72	Mgat3-Mm00447798_s1	26.9904	9.5867
T0	Mgat4a-Mm00723369_m1	31.4184	14.1823	T0H	Mgat4a-Mm00723369_m1	31.395	11.886
T06	Mgat4a-Mm00723369_m1	32.7993	15.6273	T12H	Mgat4a-Mm00723369_m1	32.927	12.6033
T12	Mgat4a-Mm00723369_m1	30.9448	13.8843	T24H	Mgat4a-Mm00723369_m1	31.934	12.1557
T18	Mgat4a-Mm00723369_m1	31.3387	14.0366	T48H	Mgat4a-Mm00723369_m1	32.563	12.7813
T24	Mgat4a-Mm00723369_m1	32.6267	14.6914	T72H	Mgat4a-Mm00723369_m1	31.966	12.2637
T48	Mgat4a-Mm00723369_m1	31.8575	14.3084
T72	Mgat4a-Mm00723369_m1	32.7792	15.3755
T0	Mgat4b-Mm00521482_m1	22.3307	5.09456	T0H	Mgat4b-Mm00521482_m1	26.844	7.335
T06	Mgat4b-Mm00521482_m1	22.5545	5.38245	T12H	Mgat4b-Mm00521482_m1	40	19.6763
T12	Mgat4b-Mm00521482_m1	22.7456	5.68516	T24H	Mgat4b-Mm00521482_m1	27.436	7.65767
T18	Mgat4b-Mm00521482_m1	23.1684	5.86635	T48H	Mgat4b-Mm00521482_m1	27.563	7.78133
T24	Mgat4b-Mm00521482_m1	23.9703	6.03496	T72H	Mgat4b-Mm00521482_m1	26.961	7.25867
T48	Mgat4b-Mm00521482_m1	23.97	6.42089
T72	Mgat4b-Mm00521482_m1	23.874	6.47027
T0	Mgat5b-Mm00556891_m1	40	22.7639	T0H	Mgat5b-Mm00556891_m1	33.659	14.15
T06	Mgat5b-Mm00556891_m1	40	22.828	T12H	Mgat5b-Mm00556891_m1	35.942	15.6183
T12	Mgat5b-Mm00556891_m1	36.3078	19.0057	T24H	Mgat5b-Mm00556891_m1	34.856	15.0777
T18	Mgat5b-Mm00556891_m1	33.9429	16.0076	T48H	Mgat5b-Mm00556891_m1	40	20.2183
T24	Mgat5b-Mm00556891_m1	35.1277	17.5786	T72H	Mgat5b-Mm00556891_m1	34.961	15.2587
T48	Mgat5b-Mm00556891_m1	36.91	19.851
T72	Mgat5b-Mm00556891_m1	33.2023	15.7986
T0	Mgea5-Mm00452409_m1	25.204	7.96785	T0H	Mgea5-Mm00452409_m1	26.589	7.08
T06	Mgea5-Mm00452409_m1	25.5066	8.33459	T12H	Mgea5-Mm00452409_m1	26.956	6.63233
T12	Mgea5-Mm00452409_m1	25.3586	8.29816	T24H	Mgea5-Mm00452409_m1	26.107	6.32867
T18	Mgea5-Mm00452409_m1	25.113	7.81091	T48H	Mgea5-Mm00452409_m1	26.352	6.57033
T24	Mgea5-Mm00452409_m1	25.9522	8.01683	T72H	Mgea5-Mm00452409_m1	26.424	6.72167
T48	Mgea5-Mm00452409_m1	24.9267	7.3776
T72	Mgea5-Mm00452409_m1	24.8228	7.41903
T0	Mgl1-Mm00546124_m1	32.6726	15.4365	T0H	Mgl1-Mm00546124_m1	40	20.491
T06	Mgl1-Mm00546124_m1	34.1111	16.9391	T12H	Mgl1-Mm00546124_m1	36.985	16.6613
T12	Mgl1-Mm00546124_m1	35.9318	18.8714	T24H	Mgl1-Mm00546124_m1	35.742	15.9637
T18	Mgl1-Mm00546124_m1	35.2567	17.9546	T48H	Mgl1-Mm00546124_m1	40	20.2183
T24	Mgl1-Mm00546124_m1	40	22.0647	T72H	Mgl1-Mm00546124_m1	36.824	17.1217
T48	Mgl1-Mm00546124_m1	36.7139	19.1648
T72	Mgl1-Mm00546124_m1	35.7967	18.3929
T0	Mgl2-Mm00460844_m1	32.7776	15.5415	T0H	Mgl2-Mm00460844_m1	40	20.491
T06	Mgl2-Mm00460844_m1	33.9684	16.7964	T12H	Mgl2-Mm00460844_m1	40	19.6763
T12	Mgl2-Mm00460844_m1	34.962	17.9016	T24H	Mgl2-Mm00460844_m1	40	20.2217
T18	Mgl2-Mm00460844_m1	33.9859	16.6838	T48H	Mgl2-Mm00460844_m1	40	20.2183
T24	Mgl2-Mm00460844_m1	40	22.0647	T72H	Mgl2-Mm00460844_m1	40	20.2977
T48	Mgl2-Mm00460844_m1	35.4118	17.8627
T72	Mgl2-Mm00460844_m1	40	22.5963
T0	Mpdu1-Mm00839971_m1	24.7394	7.5033	T0H	Mpdu1-Mm00839971_m1	28.925	9.416
T06	Mpdu1-Mm00839971_m1	24.3856	7.21361	T12H	Mpdu1-Mm00839971_m1	30.526	10.2023
T12	Mpdu1-Mm00839971_m1	24.9253	7.86484	T24H	Mpdu1-Mm00839971_m1	29.352	9.57367
T18	Mpdu1-Mm00839971_m1	24.9901	7.68799	T48H	Mpdu1-Mm00839971_m1	29.782	10.0003
T24	Mpdu1-Mm00839971_m1	25.8081	7.87279	T72H	Mpdu1-Mm00839971_m1	29.663	9.96067
T48	Mpdu1-Mm00839971_m1	25.9986	8.44955
T72	Mpdu1-Mm00839971_m1	25.8854	8.48172
T0	Mrc2-Mm00485184_m1	23.8743	6.63821	T0H	Mrc2-Mm00485184_m1	28.496	8.987
T06	Mrc2-Mm00485184_m1	24.0628	6.89082	T12H	Mrc2-Mm00485184_m1	28.97	8.64633
T12	Mrc2-Mm00485184_m1	24.1354	7.07491	T24H	Mrc2-Mm00485184_m1	27.75	7.97167
T18	Mrc2-Mm00485184_m1	24.3415	7.03945	T48H	Mrc2-Mm00485184_m1	27.552	7.77033
T24	Mrc2-Mm00485184_m1	24.9376	7.00232	T72H	Mrc2-Mm00485184_m1	26.207	6.50467
T48	Mrc2-Mm00485184_m1	24.6337	7.08462
T72	Mrc2-Mm00485184_m1	25.2878	7.88407
T0	Naga-Mm00476274_m1	24.9512	7.71511	T0H	Naga-Mm00476274_m1	29.597	10.088
T06	Naga-Mm00476274_m1	25.1411	7.96912	T12H	Naga-Mm00476274_m1	30.814	10.4903
T12	Naga-Mm00476274_m1	24.9115	7.85101	T24H	Naga-Mm00476274_m1	29.99	10.2117
T18	Naga-Mm00476274_m1	25.3901	8.08803	T48H	Naga-Mm00476274_m1	29.847	10.0653
T24	Naga-Mm00476274_m1	25.9531	8.0178	T72H	Naga-Mm00476274_m1	29.404	9.70167
T48	Naga-Mm00476274_m1	25.122	7.57293
T72	Naga-Mm00476274_m1	25.2979	7.89417
T0	Nagk-Mm00479878_m1	24.227	6.99087	T0H	Nagk-Mm00479878_m1	29.418	9.909
T06	Nagk-Mm00479878_m1	24.4034	7.23139	T12H	Nagk-Mm00479878_m1	29.971	9.64733
T12	Nagk-Mm00479878_m1	24.7541	7.6936	T24H	Nagk-Mm00479878_m1	29.487	9.70867
T18	Nagk-Mm00479878_m1	24.9551	7.65301	T48H	Nagk-Mm00479878_m1	29.717	9.93533
T24	Nagk-Mm00479878_m1	25.9611	8.0258	T72H	Nagk-Mm00479878_m1	28.96	9.25767
T48	Nagk-Mm00479878_m1	25.5862	8.03711
T72	Nagk-Mm00479878_m1	25.7019	8.29817
T0	Naglu-Mm00479175_m1	26.042	8.80587	T0H	Naglu-Mm00479175_m1	40	20.491
T06	Naglu-Mm00479175_m1	26.0684	8.89641	T12H	Naglu-Mm00479175_m1	40	19.6763
T12	Naglu-Mm00479175_m1	25.9526	8.89212	T24H	Naglu-Mm00479175_m1	40	20.2217
T18	Naglu-Mm00479175_m1	26.3926	9.09051	T48H	Naglu-Mm00479175_m1	40	20.2183
T24	Naglu-Mm00479175_m1	26.769	8.83366	T72H	Naglu-Mm00479175_m1	40	20.2977
T48	Naglu-Mm00479175_m1	26.4283	8.87926
T72	Naglu-Mm00479175_m1	26.5729	9.16914
T0	Nagpa-Mm00660275_m1	25.9409	8.70478	T0H	Nagpa-Mm00660275_m1	29.639	10.13
T06	Nagpa-Mm00660275_m1	25.59	8.41802	T12H	Nagpa-Mm00660275_m1	30.848	10.5243
T12	Nagpa-Mm00660275_m1	25.9319	8.87149	T24H	Nagpa-Mm00660275_m1	30.398	10.6197
T18	Nagpa-Mm00660275_m1	26.303	9.00093	T48H	Nagpa-Mm00660275_m1	29.956	10.1743
T24	Nagpa-Mm00660275_m1	27.0067	9.07139	T72H	Nagpa-Mm00660275_m1	29.61	9.90767
T48	Nagpa-Mm00660275_m1	27.144	9.59491
T72	Nagpa-Mm00660275_m1	26.9375	9.53374
T0	Nans-Mm00474697_m1	24.7985	7.5624	T0H	Nans-Mm00474697_m1	27.604	8.095
T06	Nans-Mm00474697_m1	24.4407	7.26865	T12H	Nans-Mm00474697_m1	28.023	7.69933
T12	Nans-Mm00474697_m1	24.7821	7.72165	T24H	Nans-Mm00474697_m1	27.761	7.98267
T18	Nans-Mm00474697_m1	24.9289	7.62683	T48H	Nans-Mm00474697_m1	27.951	8.16933
T24	Nans-Mm00474697_m1	25.6143	7.67896	T72H	Nans-Mm00474697_m1	27.641	7.93867
T48	Nans-Mm00474697_m1	25.8178	8.26872
T72	Nans-Mm00474697_m1	25.5388	8.13512
T0	Ncam1-Mm00456815_m1	24.7652	7.52911	T0H	Ncam1-Mm00456815_m1	24.423	4.914
T06	Ncam1-Mm00456815_m1	24.8408	7.66878	T12H	Ncam1-Mm00456815_m1	22.969	2.64533
T12	Ncam1-Mm00456815_m1	24.642	7.58155	T24H	Ncam1-Mm00456815_m1	22.854	3.07567
T18	Ncam1-Mm00456815_m1	24.7091	7.40698	T48H	Ncam1-Mm00456815_m1	40	20.2183
T24	Ncam1-Mm00456815_m1	24.9679	7.03259	T72H	Ncam1-Mm00456815_m1	22.487	2.78467
T48	Ncam1-Mm00456815_m1	22.1941	4.64502
T72	Ncam1-Mm00456815_m1	21.9167	4.51302
T0	Ncam2-Mm00448056_m1	40	22.7639	T0H	Ncam2-Mm00448056_m1	40	20.491
T06	Ncam2-Mm00448056_m1	37.0702	19.8982	T12H	Ncam2-Mm00448056_m1	40	19.6763
T12	Ncam2-Mm00448056_m1	32.6873	15.6269	T24H	Ncam2-Mm00448056_m1	40	20.2217
T18	Ncam2-Mm00448056_m1	32.5736	15.2715	T48H	Ncam2-Mm00448056_m1	40	20.2183
T24	Ncam2-Mm00448056_m1	33.1578	15.2224	T72H	Ncam2-Mm00448056_m1	35.912	16.2097
T48	Ncam2-Mm00448056_m1	32.131	14.582
T72	Ncam2-Mm00448056_m1	34.5598	17.1561
T0	Ndst1-Mm00447005_m1	24.2169	6.98076	T0H	Ndst1-Mm00447005_m1	27.85	8.341
T06	Ndst1-Mm00447005_m1	24.0967	6.92474	T12H	Ndst1-Mm00447005_m1	28.388	8.06433
T12	Ndst1-Mm00447005_m1	24.3264	7.26595	T24H	Ndst1-Mm00447005_m1	27.945	8.16667
T18	Ndst1-Mm00447005_m1	24.768	7.46592	T48H	Ndst1-Mm00447005_m1	27.964	8.18233
T24	Ndst1-Mm00447005_m1	25.3614	7.42606	T72H	Ndst1-Mm00447005_m1	27.594	7.89167
T48	Ndst1-Mm00447005_m1	24.902	7.35297
T72	Ndst1-Mm00447005_m1	24.9544	7.55068
T0	Ndst2-Mm00447818_m1	26.1408	8.9047	T0H	Ndst2-Mm00447818_m1	28.933	9.424
T06	Ndst2-Mm00447818_m1	26.2085	9.03652	T12H	Ndst2-Mm00447818_m1	29.931	9.60733
T12	Ndst2-Mm00447818_m1	26.0937	9.03322	T24H	Ndst2-Mm00447818_m1	29.694	9.91567
T18	Ndst2-Mm00447818_m1	26.1541	8.85205	T48H	Ndst2-Mm00447818_m1	29.734	9.95233
T24	Ndst2-Mm00447818_m1	26.9225	8.98719	T72H	Ndst2-Mm00447818_m1	29.312	9.60967
T48	Ndst2-Mm00447818_m1	26.6341	9.08498
T72	Ndst2-Mm00447818_m1	26.4354	9.03167
T0	Ndst3-Mm00453178_m1	30.0882	12.8521	T0H	Ndst3-Mm00453178_m1	32.09	12.581
T06	Ndst3-Mm00453178_m1	29.9424	12.7704	T12H	Ndst3-Mm00453178_m1	33.855	13.5313
T12	Ndst3-Mm00453178_m1	29.8511	12.7907	T24H	Ndst3-Mm00453178_m1	33.021	13.2427
T18	Ndst3-Mm00453178_m1	29.7643	12.4622	T48H	Ndst3-Mm00453178_m1	35.31	15.5283
T24	Ndst3-Mm00453178_m1	30.9555	13.0201	T72H	Ndst3-Mm00453178_m1	33.945	14.2427
T48	Ndst3-Mm00453178_m1	30.8801	13.3311
T72	Ndst3-Mm00453178_m1	31.9106	14.5068
T0	Ndst4-Mm00480767_m1	31.6911	14.455	T0H	Ndst4-Mm00480767_m1	35.646	16.137
T06	Ndst4-Mm00480767_m1	31.6115	14.4395	T12H	Ndst4-Mm00480767_m1	40	19.6763
T12	Ndst4-Mm00480767_m1	30.9829	13.9224	T24H	Ndst4-Mm00480767_m1	35.808	16.0297
T18	Ndst4-Mm00480767_m1	30.5152	13.2131	T48H	Ndst4-Mm00480767_m1	36.999	17.2173
T24	Ndst4-Mm00480767_m1	30.9541	13.0187	T72H	Ndst4-Mm00480767_m1	36.164	16.4617
T48	Ndst4-Mm00480767_m1	31.3267	13.7776
T72	Ndst4-Mm00480767_m1	31.5626	14.1589
T0	Neu1-Mm00456846_m1	25.6026	8.36651	T0H	Neu1-Mm00456846_m1	29.931	10.422
T06	Neu1-Mm00456846_m1	24.9988	7.82681	T12H	Neu1-Mm00456846_m1	29.92	9.59633
T12	Neu1-Mm00456846_m1	25.8844	8.82395	T24H	Neu1-Mm00456846_m1	29.815	10.0367
T18	Neu1-Mm00456846_m1	25.9786	8.67647	T48H	Neu1-Mm00456846_m1	29.252	9.47033
T24	Neu1-Mm00456846_m1	26.4456	8.51029	T72H	Neu1-Mm00456846_m1	29.092	9.38967
T48	Neu1-Mm00456846_m1	25.8836	8.33456
T72	Neu1-Mm00456846_m1	24.934	7.5303
T0	Neu2-Mm00479238_m1	31.889	14.6529	T0H	Neu2-Mm00479238_m1	34.809	15.3
T06	Neu2-Mm00479238_m1	31.8242	14.6522	T12H	Neu2-Mm00479238_m1	34.264	13.9403
T12	Neu2-Mm00479238_m1	31.9513	14.8909	T24H	Neu2-Mm00479238_m1	32.933	13.1547
T18	Neu2-Mm00479238_m1	31.8125	14.5104	T48H	Neu2-Mm00479238_m1	31.883	12.1013
T24	Neu2-Mm00479238_m1	32.5946	14.6593	T72H	Neu2-Mm00479238_m1	31.865	12.1627
T48	Neu2-Mm00479238_m1	30.3408	12.7917
T72	Neu2-Mm00479238_m1	27.811	10.4073
T0	Neu3-Mm00479378_m1	30.3714	13.1353	T0H	Neu3-Mm00479378_m1	31.975	12.466
T06	Neu3-Mm00479378_m1	30.3261	13.1541	T12H	Neu3-Mm00479378_m1	32.96	12.6363
T12	Neu3-Mm00479378_m1	30.5053	13.4448	T24H	Neu3-Mm00479378_m1	32.357	12.5787
T18	Neu3-Mm00479378_m1	30.4705	13.1684	T48H	Neu3-Mm00479378_m1	32.083	12.3013
T24	Neu3-Mm00479378_m1	30.9445	13.0092	T72H	Neu3-Mm00479378_m1	31.96	12.2577
T48	Neu3-Mm00479378_m1	30.3157	12.7666
T72	Neu3-Mm00479378_m1	29.9839	12.5802
T0	Ngly1-Mm00451878_m1	25.8546	8.6185	T0H	Ngly1-Mm00451878_m1	28.732	9.223
T06	Ngly1-Mm00451878_m1	25.9429	8.77092	T12H	Ngly1-Mm00451878_m1	29.391	9.06733
T12	Ngly1-Mm00451878_m1	26.2922	9.23174	T24H	Ngly1-Mm00451878_m1	28.808	9.02967
T18	Ngly1-Mm00451878_m1	26.2628	8.96072	T48H	Ngly1-Mm00451878_m1	28.976	9.19433
T24	Ngly1-Mm00451878_m1	26.9329	8.99757	T72H	Ngly1-Mm00451878_m1	28.746	9.04367
T48	Ngly1-Mm00451878_m1	26.3165	8.76739
T72	Ngly1-Mm00451878_m1	26.0133	8.60958
T0	Ogt-Mm00507317_m1	29.0789	11.8428	T0H	Ogt-Mm00507317_m1	26.929	7.42
T06	Ogt-Mm00507317_m1	29.4218	12.2498	T12H	Ogt-Mm00507317_m1	27.454	7.13033
T12	Ogt-Mm00507317_m1	27.9581	10.8976	T24H	Ogt-Mm00507317_m1	26.708	6.92967
T18	Ogt-Mm00507317_m1	28.6192	11.3171	T48H	Ogt-Mm00507317_m1	27.338	7.55633
T24	Ogt-Mm00507317_m1	28.658	10.7226	T72H	Ogt-Mm00507317_m1	26.514	6.81167
T48	Ogt-Mm00507317_m1	27.5794	10.0303
T72	Ogt-Mm00507317_m1	27.693	10.2893
T0	Olr1-Mm00454586_m1	30.6172	13.3811	T0H	Olr1-Mm00454586_m1	34.926	15.417
T06	Olr1-Mm00454586_m1	32.2798	15.1078	T12H	Olr1-Mm00454586_m1	34.386	14.0623
T12	Olr1-Mm00454586_m1	32.8756	15.8152	T24H	Olr1-Mm00454586_m1	32.584	12.8057
T18	Olr1-Mm00454586_m1	33.7088	16.4067	T48H	Olr1-Mm00454586_m1	32.938	13.1563
T24	Olr1-Mm00454586_m1	33.9257	15.9904	T72H	Olr1-Mm00454586_m1	31.499	11.7967
T48	Olr1-Mm00454586_m1	33.9975	16.4484
T72	Olr1-Mm00454586_m1	33.9116	16.5079
T0	Parp1-Mm00500154_m1	23.8614	6.62529	T0H	Parp1-Mm00500154_m1	25.508	5.999
T06	Parp1-Mm00500154_m1	23.4685	6.29647	T12H	Parp1-Mm00500154_m1	25.972	5.64833
T12	Parp1-Mm00500154_m1	23.5244	6.46393	T24H	Parp1-Mm00500154_m1	25.972	6.19367
T18	Parp1-Mm00500154_m1	23.9554	6.65334	T48H	Parp1-Mm00500154_m1	25.81	6.02833
T24	Parp1-Mm00500154_m1	24.4786	6.54323	T72H	Parp1-Mm00500154_m1	25.982	6.27967
T48	Parp1-Mm00500154_m1	24.2116	6.66255
T72	Parp1-Mm00500154_m1	23.5108	6.10704
T0	Parp2-Mm00456462_m1	25.9658	8.72971	T0H	Parp2-Mm00456462_m1	28.15	8.641
T06	Parp2-Mm00456462_m1	25.9564	8.78443	T12H	Parp2-Mm00456462_m1	28.832	8.50833
T12	Parp2-Mm00456462_m1	25.4693	8.40881	T24H	Parp2-Mm00456462_m1	28.622	8.84367
T18	Parp2-Mm00456462_m1	25.5879	8.28577	T48H	Parp2-Mm00456462_m1	28.959	9.17733
T24	Parp2-Mm00456462_m1	26.5443	8.60896	T72H	Parp2-Mm00456462_m1	29.023	9.32067
T48	Parp2-Mm00456462_m1	25.8994	8.35037
T72	Parp2-Mm00456462_m1	26.4236	9.01987
T0	Parp3-Mm00467486_m1	24.4309	7.19473	T0H	Parp3-Mm00467486_m1	26.731	7.222
T06	Parp3-Mm00467486_m1	23.986	6.81402	T12H	Parp3-Mm00467486_m1	26.924	6.60033
T12	Parp3-Mm00467486_m1	23.9839	6.9234	T24H	Parp3-Mm00467486_m1	26.68	6.90167
T18	Parp3-Mm00467486_m1	24.3688	7.06671	T48H	Parp3-Mm00467486_m1	26.586	6.80433
T24	Parp3-Mm00467486_m1	24.8343	6.899	T72H	Parp3-Mm00467486_m1	26.334	6.63167
T48	Parp3-Mm00467486_m1	23.6945	6.1454
T72	Parp3-Mm00467486_m1	22.8823	5.47853
T0	Pdia3-Mm00433130_m1	20.9583	3.72221	T0H	Pdia3-Mm00433130_m1	23.631	4.122
T06	Pdia3-Mm00433130_m1	20.4765	3.30448	T12H	Pdia3-Mm00433130_m1	23.928	3.60433
T12	Pdia3-Mm00433130_m1	21.1007	4.04029	T24H	Pdia3-Mm00433130_m1	23.581	3.80267
T18	Pdia3-Mm00433130_m1	21.3449	4.04276	T48H	Pdia3-Mm00433130_m1	23.932	4.15033
T24	Pdia3-Mm00433130_m1	21.9381	4.00276	T72H	Pdia3-Mm00433130_m1	23.695	3.99267
T48	Pdia3-Mm00433130_m1	21.9844	4.43536
T72	Pdia3-Mm00433130_m1	21.9617	4.55799
T0	Pecam1-Mm00476702_m1	40	22.7639	T0H	Pecam1-Mm00476702_m1	31.972	12.463
T06	Pecam1-Mm00476702_m1	40	22.828	T12H	Pecam1-Mm00476702_m1	32.565	12.2413
T12	Pecam1-Mm00476702_m1	34.578	17.5175	T24H	Pecam1-Mm00476702_m1	30.548	10.7697
T18	Pecam1-Mm00476702_m1	34.5299	17.2278	T48H	Pecam1-Mm00476702_m1	30.363	10.5813
T24	Pecam1-Mm00476702_m1	35.9135	17.9782	T72H	Pecam1-Mm00476702_m1	30.625	10.9227
T48	Pecam1-Mm00476702_m1	34.4735	16.9245
T72	Pecam1-Mm00476702_m1	40	22.5963
T0	Pgm1-Mm00804141_m1	24.8238	7.58771	T0H	Pgm1-Mm00804141_m1	28.59	9.081
T06	Pgm1-Mm00804141_m1	24.6646	7.49262	T12H	Pgm1-Mm00804141_m1	29.98	9.65633
T12	Pgm1-Mm00804141_m1	24.9649	7.90441	T24H	Pgm1-Mm00804141_m1	29.456	9.67767
T18	Pgm1-Mm00804141_m1	24.9674	7.66533	T48H	Pgm1-Mm00804141_m1	29.601	9.81933
T24	Pgm1-Mm00804141_m1	25.6982	7.76288	T72H	Pgm1-Mm00804141_m1	29.449	9.74667
T48	Pgm1-Mm00804141_m1	25.5824	8.03331
T72	Pgm1-Mm00804141_m1	25.8085	8.40475
T0	Pgm2-Mm00728285_s1	24.3894	7.1533	T0H	Pgm2-Mm00728285_s1	29.924	10.415
T06	Pgm2-Mm00728285_s1	24.2696	7.0976	T12H	Pgm2-Mm00728285_s1	30.609	10.2853
T12	Pgm2-Mm00728285_s1	23.875	6.81451	T24H	Pgm2-Mm00728285_s1	29.648	9.86967
T18	Pgm2-Mm00728285_s1	24.1373	6.83516	T48H	Pgm2-Mm00728285_s1	28.65	8.86833
T24	Pgm2-Mm00728285_s1	24.9372	7.00192	T72H	Pgm2-Mm00728285_s1	28.512	8.80967
T48	Pgm2-Mm00728285_s1	24.3017	6.7526
T72	Pgm2-Mm00728285_s1	23.4448	6.04106
T0	Pgm3-Mm00459270_m1	26.8788	9.64264	T0H	Pgm3-Mm00459270_m1	28.82	9.311
T06	Pgm3-Mm00459270_m1	26.4632	9.29117	T12H	Pgm3-Mm00459270_m1	29.522	9.19833
T12	Pgm3-Mm00459270_m1	26.9663	9.90584	T24H	Pgm3-Mm00459270_m1	28.932	9.15367
T18	Pgm3-Mm00459270_m1	26.9619	9.65983	T48H	Pgm3-Mm00459270_m1	29.058	9.27633
T24	Pgm3-Mm00459270_m1	27.6554	9.72008	T72H	Pgm3-Mm00459270_m1	28.861	9.15867
T48	Pgm3-Mm00459270_m1	27.7701	10.221
T72	Pgm3-Mm00459270_m1	27.3893	9.98557
T0	Pigb-Mm00450809_m1	27.494	10.2579	T0H	Pigb-Mm00450809_m1	29.361	9.852
T06	Pigb-Mm00450809_m1	26.8861	9.71409	T12H	Pigb-Mm00450809_m1	30.986	10.6623
T12	Pigb-Mm00450809_m1	26.843	9.78257	T24H	Pigb-Mm00450809_m1	30.096	10.3177
T18	Pigb-Mm00450809_m1	27.3272	10.0251	T48H	Pigb-Mm00450809_m1	30.253	10.4713
T24	Pigb-Mm00450809_m1	27.9678	10.0324	T72H	Pigb-Mm00450809_m1	29.952	10.2497
T48	Pigb-Mm00450809_m1	27.8697	10.3207
T72	Pigb-Mm00450809_m1	27.6704	10.2667
T0	Pigc-Mm00546525_m1	27.7681	10.532	T0H	Pigc-Mm00546525_m1	31.262	11.753
T06	Pigc-Mm00546525_m1	28.2613	11.0893	T12H	Pigc-Mm00546525_m1	31.965	11.6413
T12	Pigc-Mm00546525_m1	27.9915	10.9311	T24H	Pigc-Mm00546525_m1	30.926	11.1477
T18	Pigc-Mm00546525_m1	28.2252	10.9231	T48H	Pigc-Mm00546525_m1	30.757	10.9753
T24	Pigc-Mm00546525_m1	28.977	11.0417	T72H	Pigc-Mm00546525_m1	30.148	10.4457
T48	Pigc-Mm00546525_m1	28.0232	10.4741
T72	Pigc-Mm00546525_m1	27.3335	9.92981
T0	Pigf-Mm00447031_m1	26.1379	8.90174	T0H	Pigf-Mm00447031_m1	28.954	9.445
T06	Pigf-Mm00447031_m1	26.0121	8.84014	T12H	Pigf-Mm00447031_m1	29.841	9.51733
T12	Pigf-Mm00447031_m1	25.9466	8.88611	T24H	Pigf-Mm00447031_m1	29.354	9.57567
T18	Pigf-Mm00447031_m1	26.1722	8.87008	T48H	Pigf-Mm00447031_m1	29.497	9.71533
T24	Pigf-Mm00447031_m1	26.8035	8.86814	T72H	Pigf-Mm00447031_m1	29.405	9.70267
T48	Pigf-Mm00447031_m1	26.9676	9.41852
T72	Pigf-Mm00447031_m1	26.9711	9.56732
T0	Pigk-Mm00712364_m1	24.947	7.71084	T0H	Pigk-Mm00712364_m1	27.803	8.294
T06	Pigk-Mm00712364_m1	24.8737	7.70174	T12H	Pigk-Mm00712364_m1	28.406	8.08233
T12	Pigk-Mm00712364_m1	24.9065	7.84608	T24H	Pigk-Mm00712364_m1	27.959	8.18067
T18	Pigk-Mm00712364_m1	24.9591	7.65704	T48H	Pigk-Mm00712364_m1	27.917	8.13533
T24	Pigk-Mm00712364_m1	25.4135	7.47813	T72H	Pigk-Mm00712364_m1	27.69	7.98767
T48	Pigk-Mm00712364_m1	24.9395	7.39039
T72	Pigk-Mm00712364_m1	24.8097	7.40598
T0	Pigm-Mm00452712_s1	26.9569	9.72074	T0H	Pigm-Mm00452712_s1	28.676	9.167
T06	Pigm-Mm00452712_s1	26.7847	9.61275	T12H	Pigm-Mm00452712_s1	29.439	9.11533
T12	Pigm-Mm00452712_s1	26.3743	9.3138	T24H	Pigm-Mm00452712_s1	28.787	9.00867
T18	Pigm-Mm00452712_s1	26.5879	9.28583	T48H	Pigm-Mm00452712_s1	28.954	9.17233
T24	Pigm-Mm00452712_s1	26.8896	8.9543	T72H	Pigm-Mm00452712_s1	28.939	9.23667
T48	Pigm-Mm00452712_s1	26.7488	9.19973
T72	Pigm-Mm00452712_s1	26.9302	9.52651
T0	Pign-Mm00449904_m1	26.0814	8.84531	T0H	Pign-Mm00449904_m1	28.93	9.421
T06	Pign-Mm00449904_m1	26.1315	8.95946	T12H	Pign-Mm00449904_m1	30.2	9.87633
T12	Pign-Mm00449904_m1	25.9415	8.88108	T24H	Pign-Mm00449904_m1	29.345	9.56667
T18	Pign-Mm00449904_m1	26.1065	8.80436	T48H	Pign-Mm00449904_m1	29.753	9.97133
T24	Pign-Mm00449904_m1	26.8419	8.90658	T72H	Pign-Mm00449904_m1	29.185	9.48267
T48	Pign-Mm00449904_m1	26.6409	9.0918
T72	Pign-Mm00449904_m1	26.9426	9.53891
T0	Pigo-Mm00480317_m1	27.8912	10.6551	T0H	Pigo-Mm00480317_m1	29.815	10.306
T06	Pigo-Mm00480317_m1	27.9486	10.7766	T12H	Pigo-Mm00480317_m1	30.591	10.2673
T12	Pigo-Mm00480317_m1	27.6746	10.6141	T24H	Pigo-Mm00480317_m1	30.505	10.7267
T18	Pigo-Mm00480317_m1	27.8819	10.5798	T48H	Pigo-Mm00480317_m1	30.32	10.5383
T24	Pigo-Mm00480317_m1	28.5461	10.6108	T72H	Pigo-Mm00480317_m1	29.964	10.2617
T48	Pigo-Mm00480317_m1	28.0126	10.4635
T72	Pigo-Mm00480317_m1	27.7398	10.3361
T0	Pigq-Mm00457172_m1	24.7717	7.53556	T0H	Pigq-Mm00457172_m1	26.909	7.4
T06	Pigq-Mm00457172_m1	24.7874	7.61538	T12H	Pigq-Mm00457172_m1	27.955	7.63133
T12	Pigq-Mm00457172_m1	24.6446	7.58412	T24H	Pigq-Mm00457172_m1	27.585	7.80667
T18	Pigq-Mm00457172_m1	24.7448	7.44268	T48H	Pigq-Mm00457172_m1	27.467	7.68533
T24	Pigq-Mm00457172_m1	25.3718	7.43649	T72H	Pigq-Mm00457172_m1	27.54	7.83767
T48	Pigq-Mm00457172_m1	24.9366	7.3875
T72	Pigq-Mm00457172_m1	24.8005	7.39679
T0	Pigt-Mm00460162_m1	23.2664	6.03032	T0H	Pigt-Mm00460162_m1	26.845	7.336
T06	Pigt-Mm00460162_m1	23.1726	6.00064	T12H	Pigt-Mm00460162_m1	27.675	7.35133
T12	Pigt-Mm00460162_m1	23.2927	6.23228	T24H	Pigt-Mm00460162_m1	27.054	7.27567
T18	Pigt-Mm00460162_m1	23.3339	6.03177	T48H	Pigt-Mm00460162_m1	26.99	7.20833
T24	Pigt-Mm00460162_m1	23.9737	6.03839	T72H	Pigt-Mm00460162_m1	26.948	7.24567
T48	Pigt-Mm00460162_m1	23.866	6.3169
T72	Pigt-Mm00460162_m1	23.7789	6.3752
T0	Pitpna-Mm00476856_m1	22.9597	5.7236	T0H	Pitpna-Mm00476856_m1	26.89	7.381
T06	Pitpna-Mm00476856_m1	22.5366	5.3646	T12H	Pitpna-Mm00476856_m1	27.828	7.50433
T12	Pitpna-Mm00476856_m1	23.289	6.22851	T24H	Pitpna-Mm00476856_m1	26.953	7.17467
T18	Pitpna-Mm00476856_m1	23.2126	5.91055	T48H	Pitpna-Mm00476856_m1	26.943	7.16133
T24	Pitpna-Mm00476856_m1	23.9624	6.02711	T72H	Pitpna-Mm00476856_m1	26.948	7.24567
T48	Pitpna-Mm00476856_m1	23.5568	6.00774
T72	Pitpna-Mm00476856_m1	23.5807	6.17701
T0	Pitpnb-Mm00451003_m1	23.9765	6.74037	T0H	Pitpnb-Mm00451003_m1	25.968	6.459
T06	Pitpnb-Mm00451003_m1	23.6902	6.5182	T12H	Pitpnb-Mm00451003_m1	26.651	6.32733
T12	Pitpnb-Mm00451003_m1	23.9645	6.90409	T24H	Pitpnb-Mm00451003_m1	26.332	6.55367
T18	Pitpnb-Mm00451003_m1	24.0493	6.7472	T48H	Pitpnb-Mm00451003_m1	26.446	6.66433
T24	Pitpnb-Mm00451003_m1	24.4913	6.55597	T72H	Pitpnb-Mm00451003_m1	26.458	6.75567
T48	Pitpnb-Mm00451003_m1	24.5711	7.02204
T72	Pitpnb-Mm00451003_m1	24.4587	7.05492
T0	Pitpnm1-Mm00476876_m1	24.9818	7.74564	T0H	Pitpnm1-Mm00476876_m1	27.972	8.463
T06	Pitpnm1-Mm00476876_m1	25.0784	7.90641	T12H	Pitpnm1-Mm00476876_m1	29.781	9.45733
T12	Pitpnm1-Mm00476876_m1	24.9762	7.91579	T24H	Pitpnm1-Mm00476876_m1	29.104	9.32567
T18	Pitpnm1-Mm00476876_m1	25.1769	7.87484	T48H	Pitpnm1-Mm00476876_m1	29.473	9.69133
T24	Pitpnm1-Mm00476876_m1	25.9449	8.00956	T72H	Pitpnm1-Mm00476876_m1	29	9.29767
T48	Pitpnm1-Mm00476876_m1	25.7502	8.2011
T72	Pitpnm1-Mm00476876_m1	25.5625	8.15877
T0	Pitpnm2-Mm00487991_m1	27.5672	10.331	T0H	Pitpnm2-Mm00487991_m1	28.946	9.437
T06	Pitpnm2-Mm00487991_m1	26.5075	9.33546	T12H	Pitpnm2-Mm00487991_m1	30.326	10.0023
T12	Pitpnm2-Mm00487991_m1	26.9123	9.85189	T24H	Pitpnm2-Mm00487991_m1	29.763	9.98467
T18	Pitpnm2-Mm00487991_m1	27.0422	9.74008	T48H	Pitpnm2-Mm00487991_m1	29.412	9.63033
T24	Pitpnm2-Mm00487991_m1	27.8752	9.9399	T72H	Pitpnm2-Mm00487991_m1	29.233	9.53067
T48	Pitpnm2-Mm00487991_m1	27.1247	9.57561
T72	Pitpnm2-Mm00487991_m1	26.7802	9.37642
T0	Pmm1-Mm00803816_m1	24.4544	7.21828	T0H	Pmm1-Mm00803816_m1	28.978	9.469
T06	Pmm1-Mm00803816_m1	24.5213	7.3493	T12H	Pmm1-Mm00803816_m1	30.797	10.4733
T12	Pmm1-Mm00803816_m1	24.5757	7.51523	T24H	Pmm1-Mm00803816_m1	29.47	9.69167
T18	Pmm1-Mm00803816_m1	24.9515	7.6494	T48H	Pmm1-Mm00803816_m1	29.192	9.41033
T24	Pmm1-Mm00803816_m1	25.6784	7.74303	T72H	Pmm1-Mm00803816_m1	29.152	9.44967
T48	Pmm1-Mm00803816_m1	25.2271	7.67805
T72	Pmm1-Mm00803816_m1	24.7413	7.33754
T0	Pmm2-Mm00450349_m1	26.0817	8.84559	T0H	Pmm2-Mm00450349_m1	28.362	8.853
T06	Pmm2-Mm00450349_m1	25.5138	8.34183	T12H	Pmm2-Mm00450349_m1	28.939	8.61533
T12	Pmm2-Mm00450349_m1	25.832	8.77158	T24H	Pmm2-Mm00450349_m1	28.556	8.77767
T18	Pmm2-Mm00450349_m1	26.1739	8.87184	T48H	Pmm2-Mm00450349_m1	28.706	8.92433
T24	Pmm2-Mm00450349_m1	26.9576	9.02227	T72H	Pmm2-Mm00450349_m1	28.724	9.02167
T48	Pmm2-Mm00450349_m1	27.0288	9.47971
T72	Pmm2-Mm00450349_m1	27.1441	9.74039
T0	Pofut1-Mm00475567_m1	25.0954	7.8593	T0H	Pofut1-Mm00475567_m1	27.591	8.082
T06	Pofut1-Mm00475567_m1	25.0858	7.91379	T12H	Pofut1-Mm00475567_m1	28.521	8.19733
T12	Pofut1-Mm00475567_m1	24.9763	7.91582	T24H	Pofut1-Mm00475567_m1	27.792	8.01367
T18	Pofut1-Mm00475567_m1	25.3253	8.02319	T48H	Pofut1-Mm00475567_m1	27.945	8.16333
T24	Pofut1-Mm00475567_m1	25.9477	8.01236	T72H	Pofut1-Mm00475567_m1	27.79	8.08767
T48	Pofut1-Mm00475567_m1	26.1307	8.58161
T72	Pofut1-Mm00475567_m1	26.0743	8.67057
T0	Pofut2-Mm00518821_m1	23.265	6.02887	T0H	Pofut2-Mm00518821_m1	26.586	7.077
T06	Pofut2-Mm00518821_m1	23.1213	5.94926	T12H	Pofut2-Mm00518821_m1	27.736	7.41233
T12	Pofut2-Mm00518821_m1	23.1518	6.09138	T24H	Pofut2-Mm00518821_m1	26.975	7.19667
T18	Pofut2-Mm00518821_m1	23.5153	6.21321	T48H	Pofut2-Mm00518821_m1	26.963	7.18133
T24	Pofut2-Mm00518821_m1	23.9806	6.04526	T72H	Pofut2-Mm00518821_m1	26.715	7.01267
T48	Pofut2-Mm00518821_m1	23.7945	6.24543
T72	Pofut2-Mm00518821_m1	23.7633	6.35953
T0	Pomgnt1-Mm00509812_m1	23.9664	6.73023	T0H	Pomgnt1-Mm00509812_m1	27.945	8.436
T06	Pomgnt1-Mm00509812_m2	23.6837	6.51173	T12H	Pomgnt1-Mm00509812_m1	28.677	8.35333
T12	Pomgnt1-Mm00509812_m3	24.1408	7.08035	T24H	Pomgnt1-Mm00509812_m1	27.997	8.21867
T18	Pomgnt1-Mm00509812_m4	24.4122	7.11011	T48H	Pomgnt1-Mm00509812_m1	28.199	8.41733
T24	Pomgnt1-Mm00509812_m5	24.8383	6.90297	T72H	Pomgnt1-Mm00509812_m1	28.03	8.32767
T48	Pomgnt1-Mm00509812_m6	24.1865	6.63747
T72	Pomgnt1-Mm00509812_m7	23.6678	6.26405
T0	Pomt1-Mm00520170_m1	25.1339	7.89776	T0H	Pomt1-Mm00520170_m1	28.198	8.689
T06	Pomt1-Mm00520170_m1	25.6611	8.48909	T12H	Pomt1-Mm00520170_m1	29.346	9.02233
T12	Pomt1-Mm00520170_m1	25.0806	8.02011	T24H	Pomt1-Mm00520170_m1	28.932	9.15367
T18	Pomt1-Mm00520170_m1	25.1912	7.88911	T48H	Pomt1-Mm00520170_m1	28.424	8.64233
T24	Pomt1-Mm00520170_m1	25.9216	7.98624	T72H	Pomt1-Mm00520170_m1	28.159	8.45667
T48	Pomt1-Mm00520170_m1	25.8951	8.34598
T72	Pomt1-Mm00520170_m1	25.9679	8.5642
T0	Pomt2-Mm00463075_m1	25.8503	8.61417	T0H	Pomt2-Mm00463075_m1	28.395	8.886
T06	Pomt2-Mm00463075_m1	25.8118	8.63977	T12H	Pomt2-Mm00463075_m1	29.593	9.26933
T12	Pomt2-Mm00463075_m1	25.2049	8.1444	T24H	Pomt2-Mm00463075_m1	28.94	9.16167
T18	Pomt2-Mm00463075_m1	25.4415	8.1394	T48H	Pomt2-Mm00463075_m1	28.947	9.16533
T24	Pomt2-Mm00463075_m1	26.1518	8.21648	T72H	Pomt2-Mm00463075_m1	28.651	8.94867
T48	Pomt2-Mm00463075_m1	25.9439	8.39488
T72	Pomt2-Mm00463075_m1	25.8165	8.4128
T0	Prkcsh-Mm00447244_m1	25.4625	8.22638	T0H	Prkcsh-Mm00447244_m1	27.971	8.462
T06	Prkcsh-Mm00447244_m1	24.9281	7.75611	T12H	Prkcsh-Mm00447244_m1	28.612	8.28833
T12	Prkcsh-Mm00447244_m1	25.9697	8.90923	T24H	Prkcsh-Mm00447244_m1	27.975	8.19667
T18	Prkcsh-Mm00447244_m1	25.7411	8.439	T48H	Prkcsh-Mm00447244_m1	28.26	8.47833
T24	Prkcsh-Mm00447244_m1	26.4165	8.48113	T72H	Prkcsh-Mm00447244_m1	28.399	8.69667
T48	Prkcsh-Mm00447244_m1	26.0045	8.45545
T72	Prkcsh-Mm00447244_m1	26.4617	9.05796
T0	Renbp-Mm00491720_m1	25.5155	8.27933	T0H	Renbp-Mm00491720_m1	30.936	11.427
T06	Renbp-Mm00491720_m1	25.245	8.07304	T12H	Renbp-Mm00491720_m1	30.805	10.4813
T12	Renbp-Mm00491720_m1	25.7502	8.68976	T24H	Renbp-Mm00491720_m1	30.097	10.3187
T18	Renbp-Mm00491720_m1	26.2365	8.93439	T48H	Renbp-Mm00491720_m1	30.101	10.3193
T24	Renbp-Mm00491720_m1	26.8069	8.87158	T72H	Renbp-Mm00491720_m1	29.985	10.2827
T48	Renbp-Mm00491720_m1	26.4283	8.87923
T72	Renbp-Mm00491720_m1	25.9385	8.53477
T0	Rfng-Mm00485703_m1	26.177	8.94092	T0H	Rfng-Mm00485703_m1	27.936	8.427
T06	Rfng-Mm00485703_m1	25.8597	8.68768	T12H	Rfng-Mm00485703_m1	28.774	8.45033
T12	Rfng-Mm00485703_m1	25.978	8.91758	T24H	Rfng-Mm00485703_m1	28.408	8.62967
T18	Rfng-Mm00485703_m1	26.2343	8.93219	T48H	Rfng-Mm00485703_m1	28.083	8.30133
T24	Rfng-Mm00485703_m1	26.8669	8.93155	T72H	Rfng-Mm00485703_m1	40	20.2977
T48	Rfng-Mm00485703_m1	26.4147	8.86567
T72	Rfng-Mm00485703_m1	26.1268	8.72303
T0	Rft1-Mm00625517_m1	26.4093	9.1732	T0H	Rft1-Mm00625517_m1	30.426	10.917
T06	Rft1-Mm00625517_m1	26.3857	9.21368	T12H	Rft1-Mm00625517_m1	31.509	11.1853
T12	Rft1-Mm00625517_m1	26.6421	9.58168	T24H	Rft1-Mm00625517_m1	30.454	10.6757
T18	Rft1-Mm00625517_m1	26.9347	9.63263	T48H	Rft1-Mm00625517_m1	30.964	11.1823
T24	Rft1-Mm00625517_m1	27.5399	9.60459	T72H	Rft1-Mm00625517_m1	30.524	10.8217
T48	Rft1-Mm00625517_m1	27.3745	9.82541
T72	Rft1-Mm00625517_m1	27.3902	9.98648
T0	Rpn1-Mm00505837_m1	22.8977	5.66153	T0H	Rpn1-Mm00505837_m1	25.879	6.37
T06	Rpn1-Mm00505837_m1	22.4267	5.25466	T12H	Rpn1-Mm00505837_m1	40	19.6763
T12	Rpn1-Mm00505837_m1	22.711	5.65051	T24H	Rpn1-Mm00505837_m1	25.962	6.18367
T18	Rpn1-Mm00505837_m1	22.9557	5.6536	T48H	Rpn1-Mm00505837_m1	25.849	6.06733
T24	Rpn1-Mm00505837_m1	23.5998	5.66446	T72H	Rpn1-Mm00505837_m1	25.97	6.26767
T48	Rpn1-Mm00505837_m1	23.3829	5.83384
T72	Rpn1-Mm00505837_m1	23.3772	5.97345
T0	Rpn2-Mm00451018_m1	22.7947	5.55859	T0H	Rpn2-Mm00451018_m1	25.883	6.374
T06	Rpn2-Mm00451018_m1	22.5807	5.40868	T12H	Rpn2-Mm00451018_m1	26.446	6.12233
T12	Rpn2-Mm00451018_m1	22.9236	5.86312	T24H	Rpn2-Mm00451018_m1	25.722	5.94367
T18	Rpn2-Mm00451018_m1	22.949	5.64689	T48H	Rpn2-Mm00451018_m1	25.916	6.13433
T24	Rpn2-Mm00451018_m1	23.6558	5.72044	T72H	Rpn2-Mm00451018_m1	25.78	6.07767
T48	Rpn2-Mm00451018_m1	23.6761	6.12703
T72	Rpn2-Mm00451018_m1	23.5001	6.09634
T0	Sec1-Mm00457789_s1	31.078	13.8419	T0H	Sec1-Mm00457789_s1	33.948	14.439
T06	Sec1-Mm00457789_s1	31.7737	14.6017	T12H	Sec1-Mm00457789_s1	34.149	13.8253
T12	Sec1-Mm00457789_s1	30.6169	13.5565	T24H	Sec1-Mm00457789_s1	32.83	13.0517
T18	Sec1-Mm00457789_s1	29.9104	12.6084	T48H	Sec1-Mm00457789_s1	32.017	12.2353
T24	Sec1-Mm00457789_s1	28.9273	10.992	T72H	Sec1-Mm00457789_s1	35.925	16.2227
T48	Sec1-Mm00457789_s1	29.3766	11.8275
T72	Sec1-Mm00457789_s1	31.6983	14.2946
T0	Sele-Mm00441278_m1	40	22.7639	T0H	Sele-Mm00441278_m1	33.976	14.467
T06	Sele-Mm00441278_m1	35.0834	17.9113	T12H	Sele-Mm00441278_m1	36.83	16.5063
T12	Sele-Mm00441278_m1	33.6932	16.6327	T24H	Sele-Mm00441278_m1	33.362	13.5837
T18	Sele-Mm00441278_m1	35.075	17.7729	T48H	Sele-Mm00441278_m1	33.584	13.8023
T24	Sele-Mm00441278_m1	40	22.0647	T72H	Sele-Mm00441278_m1	33.984	14.2817
T48	Sele-Mm00441278_m1	40	22.4509
T72	Sele-Mm00441278_m1	35.9444	18.5407
T0	Sell-Mm00441291_m1	33.2626	16.0264	T0H	Sell-Mm00441291_m1	35.407	15.898
T06	Sell-Mm00441291_m1	34.7041	17.5321	T12H	Sell-Mm00441291_m1	40	19.6763
T12	Sell-Mm00441291_m1	34.9777	17.9172	T24H	Sell-Mm00441291_m1	36.973	17.1947
T18	Sell-Mm00441291_m1	35.4322	18.1301	T48H	Sell-Mm00441291_m1	40	20.2183
T24	Sell-Mm00441291_m1	35.9291	17.9938	T72H	Sell-Mm00441291_m1	40	20.2977
T48	Sell-Mm00441291_m1	40	22.4509
T72	Sell-Mm00441291_m1	40	22.5963
T0	Selp-Mm00441295_m1	26.9438	9.70765	T0H	Selp-Mm00441295_m1	29.761	10.252
T06	Selp-Mm00441295_m1	29.1487	11.9767	T12H	Selp-Mm00441295_m1	28.664	8.34033
T12	Selp-Mm00441295_m1	29.7114	12.6509	T24H	Selp-Mm00441295_m1	28.488	8.70967
T18	Selp-Mm00441295_m1	30.3378	13.0357	T48H	Selp-Mm00441295_m1	29.905	10.1233
T24	Selp-Mm00441295_m1	30.9334	12.998	T72H	Selp-Mm00441295_m1	30.766	11.0637
T48	Selp-Mm00441295_m1	31.192	13.6429
T72	Selp-Mm00441295_m1	32.3818	14.978
T0	Siglece-Mm00473131_m1	35.4931	18.2569	T0H	Siglece-Mm00473131_m1	34.982	15.473
T06	Siglece-Mm00473131_m1	40	22.828	T12H	Siglece-Mm00473131_m1	36.938	16.6143
T12	Siglece-Mm00473131_m1	36.9456	19.8851	T24H	Siglece-Mm00473131_m1	34.4	14.6217
T18	Siglece-Mm00473131_m1	40	22.6979	T48H	Siglece-Mm00473131_m1	34.49	14.7083
T24	Siglece-Mm00473131_m1	40	22.0647	T72H	Siglece-Mm00473131_m1	35.264	15.5617
T48	Siglece-Mm00473131_m1	40	22.4509
T72	Siglece-Mm00473131_m1	35.6115	18.2078
T0	Siglecf-Mm00523987_m1	34.7284	17.4923	T0H	Siglecf-Mm00523987_m1	40	20.491
T06	Siglecf-Mm00523987_m1	34.938	17.766	T12H	Siglecf-Mm00523987_m1	36.908	16.5843
T12	Siglecf-Mm00523987_m1	35.5634	18.5029	T24H	Siglecf-Mm00523987_m1	40	20.2217
T18	Siglecf-Mm00523987_m1	36.2842	18.9821	T48H	Siglecf-Mm00523987_m1	40	20.2183
T24	Siglecf-Mm00523987_m1	34.9067	16.9714	T72H	Siglecf-Mm00523987_m1	40	20.2977
T48	Siglecf-Mm00523987_m1	33.7004	16.1513
T72	Siglecf-Mm00523987_m1	33.6026	16.1988
T0	Siglecg-Mm00556586_m1	29.9803	12.7441	T0H	Siglecg-Mm00556586_m1	33.636	14.127
T06	Siglecg-Mm00556586_m1	29.6273	12.4553	T12H	Siglecg-Mm00556586_m1	34.668	14.3443
T12	Siglecg-Mm00556586_m1	29.5446	12.4841	T24H	Siglecg-Mm00556586_m1	33.408	13.6297
T18	Siglecg-Mm00556586_m1	29.5191	12.217	T48H	Siglecg-Mm00556586_m1	32.953	13.1713
T24	Siglecg-Mm00556586_m1	30.4179	12.4826	T72H	Siglecg-Mm00556586_m1	32.735	13.0327
T48	Siglecg-Mm00556586_m1	32.0327	14.4836
T72	Siglecg-Mm00556586_m1	32.9302	15.5264
T0	Slc2a10-Mm00453716_m1	31.308	14.0719	T0H	Slc2a10-Mm00453716_m1	34.277	14.768
T06	Slc2a10-Mm00453716_m1	30.9235	13.7515	T12H	Slc2a10-Mm00453716_m1	34.45	14.1263
T12	Slc2a10-Mm00453716_m1	30.9884	13.928	T24H	Slc2a10-Mm00453716_m1	33.144	13.3657
T18	Slc2a10-Mm00453716_m1	31.2796	13.9775	T48H	Slc2a10-Mm00453716_m1	32.834	13.0523
T24	Slc2a10-Mm00453716_m1	31.8185	13.8832	T72H	Slc2a10-Mm00453716_m1	31.952	12.2497
T48	Slc2a10-Mm00453716_m1	32.6923	15.1433
T72	Slc2a10-Mm00453716_m1	31.8487	14.445
T0	Slc2a1-Mm00441473_m1	22.3084	5.07233	T0H	Slc2a1-Mm00441473_m1	26.56	7.051
T06	Slc2a1-Mm00441473_m1	21.5933	4.42133	T12H	Slc2a1-Mm00441473_m1	26.997	6.67333
T12	Slc2a1-Mm00441473_m1	21.9744	4.91394	T24H	Slc2a1-Mm00441473_m1	26.21	6.43167
T18	Slc2a1-Mm00441473_m1	22.1653	4.86321	T48H	Slc2a1-Mm00441473_m1	26.203	6.42133
T24	Slc2a1-Mm00441473_m1	23.2146	5.2793	T72H	Slc2a1-Mm00441473_m1	25.795	6.09267
T48	Slc2a1-Mm00441473_m1	22.8548	5.3057
T72	Slc2a1-Mm00441473_m1	22.2073	4.80353
T0	Slc2a3-Mm00441483_m1	31.9159	14.6798	T0H	Slc2a3-Mm00441483_m1	32.951	13.442
T06	Slc2a3-Mm00441483_m1	33.3519	16.1799	T12H	Slc2a3-Mm00441483_m1	33.944	13.6203
T12	Slc2a3-Mm00441483_m1	32.8361	15.7756	T24H	Slc2a3-Mm00441483_m1	32.678	12.8997
T18	Slc2a3-Mm00441483_m1	32.7311	15.429	T48H	Slc2a3-Mm00441483_m1	33.503	13.7213
T24	Slc2a3-Mm00441483_m1	33.6588	15.7235	T72H	Slc2a3-Mm00441483_m1	32.884	13.1817
T48	Slc2a3-Mm00441483_m1	31.8759	14.3268
T72	Slc2a3-Mm00441483_m1	30.9649	13.5611
T0	Slc2a4-Mm00436615_m1	31.0402	13.8041	T0H	Slc2a4-Mm00436615_m1	34.868	15.359
T06	Slc2a4-Mm00436615_m1	30.8505	13.6785	T12H	Slc2a4-Mm00436615_m1	40	19.6763
T12	Slc2a4-Mm00436615_m1	29.7868	12.7263	T24H	Slc2a4-Mm00436615_m1	32.826	13.0477
T18	Slc2a4-Mm00436615_m1	29.9425	12.6404	T48H	Slc2a4-Mm00436615_m1	30.927	11.1453
T24	Slc2a4-Mm00436615_m1	30.883	12.9477	T72H	Slc2a4-Mm00436615_m1	29.939	10.2367
T48	Slc2a4-Mm00436615_m1	27.7717	10.2226
T72	Slc2a4-Mm00436615_m1	27.3318	9.92806
T0	Slc2a5-Mm00600311_m1	34.6949	17.4588	T0H	Slc2a5-Mm00600311_m1	40	20.491
T06	Slc2a5-Mm00600311_m1	33.9534	16.7814	T12H	Slc2a5-Mm00600311_m1	35.874	15.5503
T12	Slc2a5-Mm00600311_m1	33.1319	16.0714	T24H	Slc2a5-Mm00600311_m1	35.506	15.7277
T18	Slc2a5-Mm00600311_m1	32.1959	14.8938	T48H	Slc2a5-Mm00600311_m1	33.032	13.2503
T24	Slc2a5-Mm00600311_m1	31.5716	13.6362	T72H	Slc2a5-Mm00600311_m1	35.493	15.7907
T48	Slc2a5-Mm00600311_m1	31.6287	14.0796
T72	Slc2a5-Mm00600311_m1	31.3963	13.9926
T0	Slc2a6-Mm00554217_m1	28.2208	10.9846	T0H	Slc2a6-Mm00554217_m1	28.512	9.003
T06	Slc2a6-Mm00554217_m1	26.9654	9.79342	T12H	Slc2a6-Mm00554217_m1	27.333	7.00933
T12	Slc2a6-Mm00554217_m1	27.4123	10.3518	T24H	Slc2a6-Mm00554217_m1	27.197	7.41867
T18	Slc2a6-Mm00554217_m1	27.9832	10.6811	T48H	Slc2a6-Mm00554217_m1	28.977	9.19533
T24	Slc2a6-Mm00554217_m1	27.73	9.79466	T72H	Slc2a6-Mm00554217_m1	28.571	8.86867
T48	Slc2a6-Mm00554217_m1	24.7569	7.20782
T72	Slc2a6-Mm00554217_m1	23.9075	6.50381
T0	Slc2a8-Mm00444634_m1	26.9921	9.75593	T0H	Slc2a8-Mm00444634_m1	30.099	10.59
T06	Slc2a8-Mm00444634_m1	27.97	10.798	T12H	Slc2a8-Mm00444634_m1	31.598	11.2743
T12	Slc2a8-Mm00444634_m1	27.4285	10.368	T24H	Slc2a8-Mm00444634_m1	30.972	11.1937
T18	Slc2a8-Mm00444634_m1	27.3948	10.0927	T48H	Slc2a8-Mm00444634_m1	30.255	10.4733
T24	Slc2a8-Mm00444634_m1	27.9503	10.015	T72H	Slc2a8-Mm00444634_m1	29.945	10.2427
T48	Slc2a8-Mm00444634_m1	26.6058	9.05668
T72	Slc2a8-Mm00444634_m1	26.5502	9.14643
T0	Slc35a1-Mm00442341_m1	25.1579	7.92176	T0H	Slc35a1-Mm00442341_m1	27.646	8.137
T06	Slc35a1-Mm00442341_m1	24.9192	7.74721	T12H	Slc35a1-Mm00442341_m1	28.681	8.35733
T12	Slc35a1-Mm00442341_m1	25.0249	7.96445	T24H	Slc35a1-Mm00442341_m1	27.946	8.16767
T18	Slc35a1-Mm00442341_m1	25.292	7.9899	T48H	Slc35a1-Mm00442341_m1	27.939	8.15733
T24	Slc35a1-Mm00442341_m1	25.9347	7.99935	T72H	Slc35a1-Mm00442341_m1	27.547	7.84467
T48	Slc35a1-Mm00442341_m1	25.5758	8.02671
T72	Slc35a1-Mm00442341_m1	25.291	7.88726
T0	Slc35a2-Mm00446504_m1	24.5797	7.34359	T0H	Slc35a2-Mm00446504_m1	27.963	8.454
T06	Slc35a2-Mm00446504_m1	24.1166	6.9446	T12H	Slc35a2-Mm00446504_m1	28.751	8.42733
T12	Slc35a2-Mm00446504_m1	24.3817	7.32123	T24H	Slc35a2-Mm00446504_m1	27.951	8.17267
T18	Slc35a2-Mm00446504_m1	24.4744	7.17227	T48H	Slc35a2-Mm00446504_m1	27.74	7.95833
T24	Slc35a2-Mm00446504_m1	24.9547	7.01941	T72H	Slc35a2-Mm00446504_m1	27.467	7.76467
T48	Slc35a2-Mm00446504_m1	24.9379	7.38884
T72	Slc35a2-Mm00446504_m1	24.8561	7.45239
T0	Slc35a3-Mm00523288_m1	26.0296	8.79345	T0H	Slc35a3-Mm00523288_m1	28.161	8.652
T06	Slc35a3-Mm00523288_m1	25.8695	8.69747	T12H	Slc35a3-Mm00523288_m1	28.94	8.61633
T12	Slc35a3-Mm00523288_m1	25.8342	8.77376	T24H	Slc35a3-Mm00523288_m1	28.528	8.74967
T18	Slc35a3-Mm00523288_m1	26.2873	8.98518	T48H	Slc35a3-Mm00523288_m1	28.381	8.59933
T24	Slc35a3-Mm00523288_m1	26.9134	8.97802	T72H	Slc35a3-Mm00523288_m1	28.401	8.69867
T48	Slc35a3-Mm00523288_m1	26.6419	9.09278
T72	Slc35a3-Mm00523288_m1	26.4454	9.04171
T0	Slc35b1-Mm00450258_m1	24.2072	6.9711	T0H	Slc35b1-Mm00450258_m1	26.965	7.456
T06	Slc35b1-Mm00450258_m1	23.5968	6.42481	T12H	Slc35b1-Mm00450258_m1	27.508	7.18433
T12	Slc35b1-Mm00450258_m1	23.9694	6.9089	T24H	Slc35b1-Mm00450258_m1	26.955	7.17667
T18	Slc35b1-Mm00450258_m1	24.1794	6.8773	T48H	Slc35b1-Mm00450258_m1	27.256	7.47433
T24	Slc35b1-Mm00450258_m1	24.7091	6.77374	T72H	Slc35b1-Mm00450258_m1	27.072	7.36967
T48	Slc35b1-Mm00450258_m1	24.6296	7.08054
T72	Slc35b1-Mm00450258_m1	24.3449	6.94114
T0	Slc35b4-Mm00480588_m1	25.846	8.60985	T0H	Slc35b4-Mm00480588_m1	28.749	9.24
T06	Slc35b4-Mm00480588_m1	25.5214	8.34936	T12H	Slc35b4-Mm00480588_m1	29.697	9.37333
T12	Slc35b4-Mm00480588_m1	25.9025	8.84208	T24H	Slc35b4-Mm00480588_m1	28.731	8.95267
T18	Slc35b4-Mm00480588_m1	26.1403	8.83821	T48H	Slc35b4-Mm00480588_m1	28.958	9.17633
T24	Slc35b4-Mm00480588_m1	26.9484	9.0131	T72H	Slc35b4-Mm00480588_m1	28.591	8.88867
T48	Slc35b4-Mm00480588_m1	26.96	9.41091
T72	Slc35b4-Mm00480588_m1	26.9651	9.5614
T0	Slc35c1-Mm00461182_m1	26.6308	9.39468	T0H	Slc35c1-Mm00461182_m1	30.708	11.199
T06	Slc35c1-Mm00461182_m1	26.1305	8.9585	T12H	Slc35c1-Mm00461182_m1	31.517	11.1933
T12	Slc35c1-Mm00461182_m1	26.6517	9.59125	T24H	Slc35c1-Mm00461182_m1	30.99	11.2117
T18	Slc35c1-Mm00461182_m1	26.5962	9.29407	T48H	Slc35c1-Mm00461182_m1	30.511	10.7293
T24	Slc35c1-Mm00461182_m1	27.5895	9.65413	T72H	Slc35c1-Mm00461182_m1	30.573	10.8707
T48	Slc35c1-Mm00461182_m1	26.968	9.41893
T72	Slc35c1-Mm00461182_m1	26.9577	9.55392
T0	Slc35d1-Mm00624959_m1	26.9496	9.71348	T0H	Slc35d1-Mm00624959_m1	28.968	9.459
T06	Slc35d1-Mm00624959_m1	26.9663	9.79428	T12H	Slc35d1-Mm00624959_m1	30.264	9.94033
T12	Slc35d1-Mm00624959_m1	26.9303	9.86984	T24H	Slc35d1-Mm00624959_m1	29.369	9.59067
T18	Slc35d1-Mm00624959_m1	27.1995	9.89742	T48H	Slc35d1-Mm00624959_m1	29.546	9.76433
T24	Slc35d1-Mm00624959_m1	28.1637	10.2284	T72H	Slc35d1-Mm00624959_m1	29.336	9.63367
T48	Slc35d1-Mm00624959_m1	27.5525	10.0034
T72	Slc35d1-Mm00624959_m1	27.6372	10.2335
T0	Slc5a1-Mm00451203_m1	40	22.7639	T0H	Slc5a1-Mm00451203_m1	40	20.491
T06	Slc5a1-Mm00451203_m1	31.7032	14.5312	T12H	Slc5a1-Mm00451203_m1	40	19.6763
T12	Slc5a1-Mm00451203_m1	33.8028	16.7424	T24H	Slc5a1-Mm00451203_m1	40	20.2217
[truncated: 256 more rows]
